# Supplementary material for: Stalls in Africa’s fertility decline partly result from disruptions in female education
Source: Proc Natl Acad Sci U S A. 2019 Feb 4;116(8):2891–6. doi: 10.1073/pnas.1717288116 (PMC6386713; doi:10.1073/pnas.1717288116)
Supplement: Supplementary File [file pnas.1717288116.sd01.xlsx]

## Sheet: TFR by education
	TFR by education category of women (15-35) for the period 1985-2010							18
country	year	no education	incomple primary	completed primary +	some formal education
Benin	1985	.	.	.
Benin	1986	.	.	.
Benin	1987	.	.	.
Benin	1988	.	.	.
Benin	1989	.	.	.
Benin	1990	.	.	.
Benin	1991	6.1	5.1	5.4
Benin	1992	6	5.1	4.3
Benin	1993	5.8	5.2	4.1
Benin	1994	5.7	5.3	3.8
Benin	1995	5.6	5	3.8
Benin	1996	5.7	4.6	3.7
Benin	1997	5.7	4.5	3.7
Benin	1998	5.6	4.3	3.7
Benin	1999	5.5	4.2	3.6
Benin	2000	5.5	4	3.4
Benin	2001	5.4	4	3.2
Benin	2002	5.3	4.1	3.2
Benin	2003	5.2	4.2	3.2
Benin	2004	5.1	4.3	3.2
Benin	2005	5.1	4.3	3.1
Benin	2006	4.9	4.2	3.1
Benin	2007	4.9	4.1	3
Benin	2008	4.7	4	3.1
Benin	2009	4.7	3.9	3.1
Benin	2010	4.5	3.8	3.2
Burkina Faso	1985	6	6.8	5.8
Burkina Faso	1986	5.9	6.5	5.5
Burkina Faso	1987	6	6.2	5.3
Burkina Faso	1988	6	5.9	5
Burkina Faso	1989	6	5.7	4.8
Burkina Faso	1990	6.1	5.5	4.6
Burkina Faso	1991	6.1	5.4	4.4
Burkina Faso	1992	6.2	5.3	4.3
Burkina Faso	1993	6.2	5.2	4.1
Burkina Faso	1994	6.2	5.1	4
Burkina Faso	1995	6.2	5	3.9
Burkina Faso	1996	6.1	4.9	3.8
Burkina Faso	1997	6	4.8	3.7
Burkina Faso	1998	5.9	4.7	3.5
Burkina Faso	1999	5.9	4.6	3.4
Burkina Faso	2000	5.8	4.5	3.3
Burkina Faso	2001	5.8	4.4	3.1
Burkina Faso	2002	5.8	4.3	3
Burkina Faso	2003	5.8	4.2	2.9
Burkina Faso	2004	5.7	4.1	2.8
Burkina Faso	2005	5.6	4	2.7
Burkina Faso	2006	5.6	3.9	2.6
Burkina Faso	2007	5.4	3.8	2.5
Burkina Faso	2008	5.3	3.7	2.4
Burkina Faso	2009	5.1	3.6	2.3
Burkina Faso	2010	.	.	.
Cameroon	1985	5.6	5.8	5.3
Cameroon	1986	5.6	5.8	5.2
Cameroon	1987	5.7	5.8	5
Cameroon	1988	5.7	5.8	4.9
Cameroon	1989	5.9	5.7	4.7
Cameroon	1990	6	5.6	4.6
Cameroon	1991	6.2	5.5	4.4
Cameroon	1992	6.3	5.5	4.2
Cameroon	1993	6.4	5.4	4.1
Cameroon	1994	6.5	5.4	4
Cameroon	1995	6.5	5.4	4
Cameroon	1996	6.6	5.4	4
Cameroon	1997	6.6	5.4	4
Cameroon	1998	6.6	5.5	4
Cameroon	1999	6.6	5.5	4
Cameroon	2000	6.6	5.6	3.9
Cameroon	2001	6.5	5.6	3.9
Cameroon	2002	6.5	5.6	3.8
Cameroon	2003	6.3	5.6	3.7
Cameroon	2004	6.3	5.6	3.6
Cameroon	2005	6.2	5.5	3.6
Cameroon	2006	6.1	5.5	3.5
Cameroon	2007	6	5.5	3.5
Cameroon	2008	6	5.5	3.4
Cameroon	2009	5.9	5.5	3.4
Cameroon	2010	.	.	.
Congo DR	1985	.	.	.
Congo DR	1986	.	.	.
Congo DR	1987	.	.	.
Congo DR	1988	.	.	.
Congo DR	1989	.	.	.
Congo DR	1990	.	.	.
Congo DR	1991	6	6	5.6
Congo DR	1992	5.9	6	5.6
Congo DR	1993	5.8	5.9	5.5
Congo DR	1994	5.8	5.8	5.4
Congo DR	1995	5.9	5.8	5.3
Congo DR	1996	5.9	5.9	5.1
Congo DR	1997	6	5.9	5
Congo DR	1998	6	6	4.9
Congo DR	1999	6.1	6	4.9
Congo DR	2000	6.1	6.1	4.9
Congo DR	2001	6.1	6.1	4.9
Congo DR	2002	6.1	6.2	4.9
Congo DR	2003	6.2	6.2	4.8
Congo DR	2004	6.3	6.1	4.8
Congo DR	2005	6.4	6.2	4.7
Congo DR	2006	6.4	6.2	4.7
Congo DR	2007	6.4	6.2	4.7
Congo DR	2008	6.3	6.1	4.7
Congo DR	2009	6.1	6	4.6
Congo DR	2010	5.8	5.9	4.6
Congo Republic	1985	.	.	.
Congo Republic	1986	.	.	.
Congo Republic	1987	.	.	.
Congo Republic	1988	.	.	.
Congo Republic	1989	.	.	.
Congo Republic	1990	5.5	5.5	4.2
Congo Republic	1991	5.5	5.3	4.2
Congo Republic	1992	5.6	5.2	4.1
Congo Republic	1993	5.7	5.2	4
Congo Republic	1994	5.8	5.2	3.9
Congo Republic	1995	5.8	5.3	3.9
Congo Republic	1996	5.8	5.3	3.8
Congo Republic	1997	5.8	5.2	3.7
Congo Republic	1998	5.9	5.2	3.7
Congo Republic	1999	6	5.2	3.6
Congo Republic	2000	6.2	5.2	3.5
Congo Republic	2001	6.3	5.2	3.5
Congo Republic	2002	6.5	5.1	3.5
Congo Republic	2003	6.3	5.1	3.6
Congo Republic	2004	6.3	5.1	3.6
Congo Republic	2005	6.1	5	3.6
Congo Republic	2006	6.1	4.9	3.7
Congo Republic	2007	6	4.8	3.7
Congo Republic	2008	6	4.9	3.7
Congo Republic	2009	5.9	5	3.7
Congo Republic	2010	.	.	.
Ethiopia	1985	6	5.5	6.7
Ethiopia	1986	6	5.5	6.2
Ethiopia	1987	6.1	5.4	5.3
Ethiopia	1988	6.1	5.4	5
Ethiopia	1989	6.1	5.4	4.8
Ethiopia	1990	6.1	5.4	4.6
Ethiopia	1991	6.1	5.4	4.1
Ethiopia	1992	6.1	5.5	3.7
Ethiopia	1993	6.1	5.5	3.5
Ethiopia	1994	6.1	5.5	3.4
Ethiopia	1995	6	5.5	3.3
Ethiopia	1996	6	5.5	3.3
Ethiopia	1997	5.9	5.4	3.2
Ethiopia	1998	5.9	5.5	3.2
Ethiopia	1999	5.9	5.5	3
Ethiopia	2000	5.9	5.4	2.9
Ethiopia	2001	5.9	5.4	2.7
Ethiopia	2002	5.9	5.3	2.5
Ethiopia	2003	5.9	5.2	2.3
Ethiopia	2004	6	5.1	2.1
Ethiopia	2005	6	5	1.9
Ethiopia	2006	6	4.9	1.8
Ethiopia	2007	6	4.7	1.7
Ethiopia	2008	5.9	4.6	1.6
Ethiopia	2009	5.9	4.4	1.6
Ethiopia	2010	5.8	4.3	1.5
Gabon	1985	6.9	6.1	5.3
Gabon	1986	6.8	6	5.2
Gabon	1987	6.8	5.6	5.1
Gabon	1988	6.7	5.4	4.9
Gabon	1989	6.5	5.2	4.8
Gabon	1990	6.5	5.1	4.7
Gabon	1991	6.2	5	4.5
Gabon	1992	6.2	4.9	4.4
Gabon	1993	6	4.9	4.3
Gabon	1994	6	4.9	4.1
Gabon	1995	6	4.9	3.9
Gabon	1996	5.9	4.9	3.8
Gabon	1997	5.8	4.9	3.6
Gabon	1998	5.8	4.8	3.5
Gabon	1999	5.9	4.8	3.4
Gabon	2000	6.1	4.7	3.4
Gabon	2001	6.1	4.6	3.3
Gabon	2002	6.2	4.6	3.2
Gabon	2003	5.9	4.4	3.2
Gabon	2004	6.2	4.4	3.1
Gabon	2005	6.2	4.4	3
Gabon	2006	5.9	4.4	3
Gabon	2007	6.1	4.4	2.9
Gabon	2008	5.8	4.6	2.9
Gabon	2009	5.9	4.7	3
Gabon	2010	.	.	.
Ghana	1985	5.7	7	4.1
Ghana	1986	5.7	6.8	4.1
Ghana	1987	5.7	6.6	3.9
Ghana	1988	5.7	6.4	3.8
Ghana	1989	5.7	6.2	3.7
Ghana	1990	5.7	5.9	3.6
Ghana	1991	5.6	5.7	3.5
Ghana	1992	5.5	5.5	3.4
Ghana	1993	5.4	5.4	3.3
Ghana	1994	5.3	5.3	3.2
Ghana	1995	5.2	5.2	3.2
Ghana	1996	5.1	5.2	3.1
Ghana	1997	5	5.1	3.1
Ghana	1998	5	5.1	3.1
Ghana	1999	4.9	5	3.1
Ghana	2000	4.9	4.9	3
Ghana	2001	4.9	4.8	3
Ghana	2002	4.9	4.7	2.9
Ghana	2003	4.9	4.6	2.9
Ghana	2004	4.9	4.5	2.8
Ghana	2005	5	4.5	2.8
Ghana	2006	4.9	4.5	2.8
Ghana	2007	4.9	4.4	2.7
Ghana	2008	4.9	4.4	2.8
Ghana	2009	4.9	4.4	2.8
Ghana	2010	5	4.4	2.8
Kenya	1985	6.2	6	4.9
Kenya	1986	6.1	5.9	4.7
Kenya	1987	6.1	5.8	4.5
Kenya	1988	6	5.6	4.3
Kenya	1989	5.9	5.5	4.1
Kenya	1990	5.9	5.4	4
Kenya	1991	5.8	5.2	3.8
Kenya	1992	5.8	5.1	3.7
Kenya	1993	5.8	5.1	3.6
Kenya	1994	5.8	5	3.5
Kenya	1995	5.9	5	3.5
Kenya	1996	6.1	5	3.5
Kenya	1997	6.2	5	3.5
Kenya	1998	6.3	5.1	3.5
Kenya	1999	6.4	5.1	3.5
Kenya	2000	6.5	5.1	3.5
Kenya	2001	6.6	5.2	3.5
Kenya	2002	6.7	5.2	3.5
Kenya	2003	6.7	5.2	3.4
Kenya	2004	6.6	5.1	3.3
Kenya	2005	6.5	5.1	3.3
Kenya	2006	6.5	5	3.2
Kenya	2007	6.5	5	3.2
Kenya	2008	6.4	4.9	3.1
Kenya	2009	6.3	4.8	3.1
Kenya	2010	6.3	4.7	3
Malawi	1985	6	5.8	5.6
Malawi	1986	5.9	5.8	5.3
Malawi	1987	5.9	5.7	5.1
Malawi	1988	5.9	5.7	4.9
Malawi	1989	5.8	5.7	4.8
Malawi	1990	5.9	5.7	4.7
Malawi	1991	5.9	5.6	4.6
Malawi	1992	5.9	5.6	4.5
Malawi	1993	5.9	5.5	4.4
Malawi	1994	5.9	5.4	4.3
Malawi	1995	5.8	5.4	4.2
Malawi	1996	5.8	5.3	4.2
Malawi	1997	5.8	5.2	4.1
Malawi	1998	5.8	5.2	4
Malawi	1999	5.8	5.3	4
Malawi	2000	5.8	5.3	3.9
Malawi	2001	5.8	5.3	3.9
Malawi	2002	5.8	5.4	3.9
Malawi	2003	5.8	5.4	3.8
Malawi	2004	5.7	5.4	3.8
Malawi	2005	5.7	5.3	3.7
Malawi	2006	5.6	5.3	3.7
Malawi	2007	5.5	5.2	3.6
Malawi	2008	5.4	5.1	3.5
Malawi	2009	5.2	5	3.4
Malawi	2010	5	4.9	3.3
Niger	1985	6.8	8.9	8
Niger	1986	6.8	8	7.5
Niger	1987	6.8	7.6	6.9
Niger	1988	6.7	7.8	6.5
Niger	1989	6.7	7.5	6.1
Niger	1990	6.7	7.3	5.8
Niger	1991	6.7	7.2	5.6
Niger	1992	6.7	6.8	5.4
Niger	1993	6.8	7.3	5.2
Niger	1994	6.9	7.3	5.1
Niger	1995	7.1	7.3	5
Niger	1996	7.3	7.3	5
Niger	1997	7.4	7.2	5
Niger	1998	7.6	7.1	5
Niger	1999	7.9	6.9	5.1
Niger	2000	8.1	6.8	5.2
Niger	2001	8.3	6.6	5.1
Niger	2002	8.4	6.6	5.1
Niger	2003	8.5	6.7	4.9
Niger	2004	8.4	6.7	4.7
Niger	2005	8.3	6.8	4.7
Niger	2006	8.1	6.7	4.6
Niger	2007	8	6.7	4.5
Niger	2008	7.8	6.6	4.4
Niger	2009	7.5	6.4	4.3
Niger	2010	7.3	6.3	4.1
Nigeria	1985	6.3	6.9	5.1
Nigeria	1986	6.2	6.8	4.9
Nigeria	1987	6.2	6.6	4.7
Nigeria	1988	6.2	6.5	4.6
Nigeria	1989	6.2	6.4	4.5
Nigeria	1990	6.3	6.3	4.5
Nigeria	1991	6.4	6.2	4.5
Nigeria	1992	6.4	6.1	4.4
Nigeria	1993	6.5	6	4.4
Nigeria	1994	6.6	6	4.3
Nigeria	1995	6.7	6.1	4.3
Nigeria	1996	6.8	6.2	4.3
Nigeria	1997	6.9	6.3	4.2
Nigeria	1998	6.9	6.3	4.2
Nigeria	1999	7	6.4	4.1
Nigeria	2000	7.1	6.4	4.1
Nigeria	2001	7.1	6.4	4.1
Nigeria	2002	7.2	6.3	4
Nigeria	2003	7.2	6.3	4
Nigeria	2004	7.2	6.3	4
Nigeria	2005	7.1	6.3	3.9
Nigeria	2006	7.1	6.3	3.9
Nigeria	2007	7	6.2	3.8
Nigeria	2008	6.9	6.2	3.8
Nigeria	2009	6.7	6.1	3.8
Nigeria	2010	6.6	6	3.7
Tanzania	1985	5.9	5.9	5
Tanzania	1986	5.8	5.8	4.9
Tanzania	1987	5.8	5.7	4.9
Tanzania	1988	5.7	5.6	4.9
Tanzania	1989	5.7	5.5	4.9
Tanzania	1990	5.7	5.4	4.9
Tanzania	1991	5.7	5.3	4.8
Tanzania	1992	5.8	5.1	4.8
Tanzania	1993	5.8	5.1	4.7
Tanzania	1994	5.8	5	4.6
Tanzania	1995	5.8	5	4.5
Tanzania	1996	5.7	5	4.5
Tanzania	1997	5.7	5	4.4
Tanzania	1998	5.6	5	4.3
Tanzania	1999	5.6	5	4.2
Tanzania	2000	5.6	5.1	4.2
Tanzania	2001	5.6	5.1	4.1
Tanzania	2002	5.6	5.1	4.1
Tanzania	2003	5.6	5.1	4
Tanzania	2004	5.5	5.1	4
Tanzania	2005	5.5	5.1	3.9
Tanzania	2006	5.5	5.1	3.9
Tanzania	2007	5.5	5.1	3.8
Tanzania	2008	5.5	5.1	3.8
Tanzania	2009	5.5	5.2	3.8
Tanzania	2010	5.5	5.2	3.8
Uganda	1985	6.2	6.1	6.1
Uganda	1986	6.2	6.1	6
Uganda	1987	6.3	6.1	5.8
Uganda	1988	6.3	6.2	5.7
Uganda	1989	6.3	6.2	5.6
Uganda	1990	6.3	6.3	5.5
Uganda	1991	6.3	6.3	5.5
Uganda	1992	6.3	6.3	5.4
Uganda	1993	6.3	6.4	5.4
Uganda	1994	6.3	6.4	5.3
Uganda	1995	6.4	6.5	5.2
Uganda	1996	6.5	6.5	5.2
Uganda	1997	6.6	6.5	5.1
Uganda	1998	6.7	6.5	5
Uganda	1999	6.8	6.5	4.9
Uganda	2000	6.9	6.5	4.8
Uganda	2001	7	6.4	4.7
Uganda	2002	7	6.3	4.6
Uganda	2003	7	6.2	4.5
Uganda	2004	6.9	6.2	4.5
Uganda	2005	6.8	6	4.5
Uganda	2006	6.6	5.9	4.5
Uganda	2007	6.4	5.8	4.5
Uganda	2008	6.1	5.6	4.5
Uganda	2009	5.7	5.5	4.6
Uganda	2010	5.2	5.3	4.6
Zambia	1985	5.9	5.8	5.1
Zambia	1986	5.9	5.7	5
Zambia	1987	5.9	5.6	4.9
Zambia	1988	5.8	5.6	4.9
Zambia	1989	5.8	5.5	4.8
Zambia	1990	5.8	5.5	4.8
Zambia	1991	5.8	5.5	4.8
Zambia	1992	5.7	5.5	4.8
Zambia	1993	5.7	5.6	4.8
Zambia	1994	5.7	5.6	4.7
Zambia	1995	5.7	5.7	4.7
Zambia	1996	5.8	5.7	4.6
Zambia	1997	5.8	5.8	4.5
Zambia	1998	5.9	5.8	4.4
Zambia	1999	6	5.8	4.3
Zambia	2000	6	5.8	4.2
Zambia	2001	6.1	5.8	4.2
Zambia	2002	6.1	5.9	4.1
Zambia	2003	6.2	5.9	4.1
Zambia	2004	6.2	5.9	4.1
Zambia	2005	6.1	5.9	4
Zambia	2006	6.1	5.9	4
Zambia	2007	5.9	5.8	3.9
Zambia	2008	5.9	5.8	3.9
Zambia	2009	5.7	5.7	3.8
Zambia	2010	5.6	5.6	3.7
Zimbabwe	1985	5.9	6	4.4
Zimbabwe	1986	5.9	5.9	4.2
Zimbabwe	1987	5.9	5.7	4
Zimbabwe	1988	5.8	5.5	3.8
Zimbabwe	1989	5.8	5.3	3.7
Zimbabwe	1990	5.8	5.2	3.6
Zimbabwe	1991	5.8	5	3.5
Zimbabwe	1992	5.7	4.8	3.4
Zimbabwe	1993	5.7	4.7	3.4
Zimbabwe	1994	5.7	4.7	3.4
Zimbabwe	1995	5.7	4.7	3.4
Zimbabwe	1996	5.8	4.7	3.4
Zimbabwe	1997	5.8	4.7	3.4
Zimbabwe	1998	5.9	4.7	3.4
Zimbabwe	1999	6	4.7	3.3
Zimbabwe	2000	6	4.7	3.3
Zimbabwe	2001	6.1	4.7	3.2
Zimbabwe	2002	6.1	4.6	3.2
Zimbabwe	2003	6.2	4.6	3.1
Zimbabwe	2004	6.2	4.6	3.1
Zimbabwe	2005	6.1	4.5	3.1
Zimbabwe	2006	6.1	4.5	3.1
Zimbabwe	2007	5.9	4.5	3.2
Zimbabwe	2008	5.9	4.6	3.2
Zimbabwe	2009	5.7	4.6	3.3
Zimbabwe	2010	5.6	4.6	3.3
Guinea	1985	7.6	.	.	6.6
Guinea	1986	7.8	.	.	6.4
Guinea	1987	8	.	.	6.3
Guinea	1988	8.1	.	.	6.2
Guinea	1989	8.3	.	.	6
Guinea	1990	8.4	.	.	5.9
Guinea	1991	8.5	.	.	5.8
Guinea	1992	8.6	.	.	5.6
Guinea	1993	8.6	.	.	5.5
Guinea	1994	8.6	.	.	5.4
Guinea	1995	8.5	.	.	5.3
Guinea	1996	8.3	.	.	5.2
Guinea	1997	8.1	.	.	5
Guinea	1998	7.8	.	.	4.8
Guinea	1999	7.4	.	.	4.6
Guinea	2000	7.2	.	.	4.4
Guinea	2001	7	.	.	4.2
Guinea	2002	6.9	.	.	4.1
Guinea	2003	6.8	.	.	4.2
Guinea	2004	6.7	.	.	4.2
Guinea	2005	6.6	.	.	4.1
Guinea	2006	6.5	.	.	4.1
Guinea	2007	6.3	.	.	4
Guinea	2008	6.1	.	.	3.8
Guinea	2009	6.1	.	.	3.6
Guinea	2010	5.5	.	.	3.3
Côte d'Ivoire	1985	6.9	.	.	5.3
Côte d'Ivoire	1986	6.8	.	.	5.1
Côte d'Ivoire	1987	6.7	.	.	4.8
Côte d'Ivoire	1988	6.5	.	.	4.6
Côte d'Ivoire	1989	6.3	.	.	4.4
Côte d'Ivoire	1990	6.2	.	.	4.2
Côte d'Ivoire	1991	6	.	.	4.1
Côte d'Ivoire	1992	5.8	.	.	4
Côte d'Ivoire	1993	5.7	.	.	3.9
Côte d'Ivoire	1994	5.7	.	.	3.8
Côte d'Ivoire	1995	5.7	.	.	3.8
Côte d'Ivoire	1996	5.8	.	.	3.7
Côte d'Ivoire	1997	5.9	.	.	3.7
Côte d'Ivoire	1998	6	.	.	3.7
Côte d'Ivoire	1999	6	.	.	3.7
Côte d'Ivoire	2000	6	.	.	3.7
Côte d'Ivoire	2001	6	.	.	3.6
Côte d'Ivoire	2002	5.9	.	.	3.6
Côte d'Ivoire	2003	5.8	.	.	3.5
Côte d'Ivoire	2004	5.7	.	.	3.5
Côte d'Ivoire	2005	5.5	.	.	3.4
Côte d'Ivoire	2006	5.3	.	.	3.4
Côte d'Ivoire	2007	5	.	.	3.3
Côte d'Ivoire	2008	4.8	.	.	3.3
Côte d'Ivoire	2009	4.6	.	.	3.2
Côte d'Ivoire	2010	4.2	.	.	3.1

## Sheet: proportion with no education
Actual vs extrapolated proportion of women with no formal education in 18 SSA countries by birth cohort of women (1950-1990)									18
Country	cohort	actual	extrapolated
Benin	1950	.	.
Benin	1951	.	.
Benin	1952	.	.
Benin	1953	.	.
Benin	1954	.	.
Benin	1955	.	.
Benin	1956	.	.
Benin	1957	0.843908	0.843908
Benin	1958	0.83671	0.83671
Benin	1959	0.828588	0.828588
Benin	1960	0.816459	0.816459
Benin	1961	0.799467	0.799467
Benin	1962	0.784129	0.784129
Benin	1963	0.765179	0.765179
Benin	1964	0.746372	0.746372
Benin	1965	0.729429	0.729429
Benin	1966	0.713425	0.713425
Benin	1967	0.706709	0.701226
Benin	1968	0.703691	0.685918
Benin	1969	0.699994	0.670609
Benin	1970	0.696166	0.6553
Benin	1971	0.694909	0.639991
Benin	1972	0.698226	0.624682
Benin	1973	0.70186	0.609374
Benin	1974	0.705147	0.594065
Benin	1975	0.705453	0.578756
Benin	1976	0.705581	0.563447
Benin	1977	0.706478	0.548139
Benin	1978	0.707002	0.53283
Benin	1979	0.703988	0.517521
Benin	1980	0.695791	0.502212
Benin	1981	0.682324	0.486904
Benin	1982	0.666076	0.471595
Benin	1983	0.649737	0.456286
Benin	1984	0.632792	0.440977
Benin	1985	0.614829	0.425669
Benin	1986	0.601069	0.41036
Benin	1987	0.584153	0.395051
Benin	1988	0.562799	0.379742
Benin	1989	0.536943	0.364434
Benin	1990	0.507419	0.349125
Burkina Faso	1950	0.840172	0.840172
Burkina Faso	1951	0.836563	0.836563
Burkina Faso	1952	0.837806	0.837806
Burkina Faso	1953	0.835951	0.835951
Burkina Faso	1954	0.832866	0.832866
Burkina Faso	1955	0.828957	0.828957
Burkina Faso	1956	0.826514	0.826514
Burkina Faso	1957	0.824207	0.824207
Burkina Faso	1958	0.822215	0.822215
Burkina Faso	1959	0.818404	0.818404
Burkina Faso	1960	0.813618	0.813618
Burkina Faso	1961	0.809209	0.809209
Burkina Faso	1962	0.804787	0.804787
Burkina Faso	1963	0.800477	0.800477
Burkina Faso	1964	0.79682	0.79682
Burkina Faso	1965	0.793363	0.793363
Burkina Faso	1966	0.789309	0.789309
Burkina Faso	1967	0.784608	0.784608
Burkina Faso	1968	0.779493	0.779493
Burkina Faso	1969	0.774099	0.774099
Burkina Faso	1970	0.76782	0.769251
Burkina Faso	1971	0.761613	0.764402
Burkina Faso	1972	0.755219	0.759554
Burkina Faso	1973	0.747632	0.754706
Burkina Faso	1974	0.739445	0.749858
Burkina Faso	1975	0.731089	0.74501
Burkina Faso	1976	0.723732	0.740161
Burkina Faso	1977	0.713951	0.735313
Burkina Faso	1978	0.704824	0.730465
Burkina Faso	1979	0.693057	0.725617
Burkina Faso	1980	0.680229	0.720769
Burkina Faso	1981	0.663644	0.71592
Burkina Faso	1982	0.647138	0.711072
Burkina Faso	1983	0.631514	0.706224
Burkina Faso	1984	0.614447	0.701376
Burkina Faso	1985	0.599744	0.696528
Burkina Faso	1986	0.584941	0.691679
Burkina Faso	1987	0.569899	0.686831
Burkina Faso	1988	0.554269	0.681983
Burkina Faso	1989	0.538089	0.677135
Burkina Faso	1990	0.521559	0.672287
Cameroon	1950	0.555241	0.555241
Cameroon	1951	0.514946	0.514946
Cameroon	1952	0.477307	0.477307
Cameroon	1953	0.44315	0.44315
Cameroon	1954	0.412974	0.412974
Cameroon	1955	0.386337	0.386337
Cameroon	1956	0.363464	0.363464
Cameroon	1957	0.344449	0.344449
Cameroon	1958	0.328274	0.328274
Cameroon	1959	0.314037	0.314037
Cameroon	1960	0.303697	0.303697
Cameroon	1961	0.297269	0.293357
Cameroon	1962	0.291121	0.283017
Cameroon	1963	0.285391	0.272677
Cameroon	1964	0.281312	0.262337
Cameroon	1965	0.276131	0.251997
Cameroon	1966	0.268714	0.241657
Cameroon	1967	0.26067	0.231317
Cameroon	1968	0.252006	0.220977
Cameroon	1969	0.242099	0.210636
Cameroon	1970	0.231727	0.200296
Cameroon	1971	0.221451	0.189956
Cameroon	1972	0.21101	0.179616
Cameroon	1973	0.201762	0.169276
Cameroon	1974	0.193837	0.158936
Cameroon	1975	0.18771	0.148596
Cameroon	1976	0.18245	0.138256
Cameroon	1977	0.179972	0.127916
Cameroon	1978	0.178695	0.117576
Cameroon	1979	0.178894	0.107236
Cameroon	1980	0.178203	0.096896
Cameroon	1981	0.1774	0.086556
Cameroon	1982	0.175549	0.076216
Cameroon	1983	0.172219	0.065876
Cameroon	1984	0.167792	0.055535
Cameroon	1985	0.16422	0.045195
Cameroon	1986	0.159739	0.034855
Cameroon	1987	0.155188	0.027315
Cameroon	1988	0.150681	0.024641
Cameroon	1989	0.14592	0.022223
Cameroon	1990	0.140851	0.020037
Congo DR	1950	.	.
Congo DR	1951	.	.
Congo DR	1952	.	.
Congo DR	1953	.	.
Congo DR	1954	.	.
Congo DR	1955	.	.
Congo DR	1956	.	.
Congo DR	1957	.	.
Congo DR	1958	0.306995	0.306995
Congo DR	1959	0.323549	0.323549
Congo DR	1960	0.330372	0.330372
Congo DR	1961	0.331372	0.331372
Congo DR	1962	0.32842	0.32842
Congo DR	1963	0.322265	0.322265
Congo DR	1964	0.314128	0.314128
Congo DR	1965	0.304071	0.304071
Congo DR	1966	0.292911	0.292911
Congo DR	1967	0.277151	0.277151
Congo DR	1968	0.25775	0.25775
Congo DR	1969	0.242154	0.242154
Congo DR	1970	0.231533	0.233993
Congo DR	1971	0.223165	0.225208
Congo DR	1972	0.219332	0.216424
Congo DR	1973	0.216827	0.207639
Congo DR	1974	0.212894	0.198854
Congo DR	1975	0.209782	0.190069
Congo DR	1976	0.206009	0.181284
Congo DR	1977	0.201873	0.1725
Congo DR	1978	0.19941	0.163715
Congo DR	1979	0.198299	0.15493
Congo DR	1980	0.199068	0.146145
Congo DR	1981	0.205275	0.13736
Congo DR	1982	0.212973	0.128575
Congo DR	1983	0.218897	0.119791
Congo DR	1984	0.220724	0.111006
Congo DR	1985	0.217889	0.102221
Congo DR	1986	0.20989	0.093436
Congo DR	1987	0.1996	0.084651
Congo DR	1988	0.187148	0.075867
Congo DR	1989	0.174927	0.067082
Congo DR	1990	0.162176	0.058297
Congo Republic	1950	.	.
Congo Republic	1951	.	.
Congo Republic	1952	.	.
Congo Republic	1953	.	.
Congo Republic	1954	.	.
Congo Republic	1955	.	.
Congo Republic	1956	0.197257	0.197257
Congo Republic	1957	0.216751	0.216751
Congo Republic	1958	0.227962	0.227962
Congo Republic	1959	0.227096	0.227096
Congo Republic	1960	0.220753	0.220753
Congo Republic	1961	0.21056	0.21056
Congo Republic	1962	0.197575	0.197575
Congo Republic	1963	0.182059	0.182059
Congo Republic	1964	0.164641	0.164641
Congo Republic	1965	0.145025	0.145025
Congo Republic	1966	0.12524	0.12524
Congo Republic	1967	0.108251	0.108251
Congo Republic	1968	0.094517	0.094517
Congo Republic	1969	0.086185	0.084614
Congo Republic	1970	0.083027	0.076173
Congo Republic	1971	0.08163	0.068511
Congo Republic	1972	0.080537	0.061569
Congo Republic	1973	0.078515	0.055288
Congo Republic	1974	0.077372	0.049614
Congo Republic	1975	0.075803	0.044495
Congo Republic	1976	0.074848	0.039882
Congo Republic	1977	0.074044	0.035729
Congo Republic	1978	0.072004	0.031994
Congo Republic	1979	0.070385	0.028638
Congo Republic	1980	0.068931	0.025625
Congo Republic	1981	0.069149	0.022921
Congo Republic	1982	0.068886	0.020497
Congo Republic	1983	0.068321	0.018324
Congo Republic	1984	0.067765	0.016378
Congo Republic	1985	0.065187	0.014635
Congo Republic	1986	0.06644	0.013075
Congo Republic	1987	0.068211	0.01168
Congo Republic	1988	0.070476	0.010432
Congo Republic	1989	0.073325	0.009316
Congo Republic	1990	0.076666	0.008318
Côte d'Ivoire	1950	0.819453	0.819453
Côte d'Ivoire	1951	0.78257	0.78257
Côte d'Ivoire	1952	0.746924	0.746924
Côte d'Ivoire	1953	0.714644	0.714644
Côte d'Ivoire	1954	0.686714	0.686714
Côte d'Ivoire	1955	0.662056	0.662056
Côte d'Ivoire	1956	0.646133	0.646133
Côte d'Ivoire	1957	0.637057	0.637057
Côte d'Ivoire	1958	0.628948	0.628948
Côte d'Ivoire	1959	0.626878	0.626878
Côte d'Ivoire	1960	0.62708	0.62708
Côte d'Ivoire	1961	0.62384	0.62384
Côte d'Ivoire	1962	0.62025	0.62025
Côte d'Ivoire	1963	0.614815	0.614815
Côte d'Ivoire	1964	0.604498	0.604498
Côte d'Ivoire	1965	0.590358	0.590358
Côte d'Ivoire	1966	0.574188	0.574188
Côte d'Ivoire	1967	0.556498	0.556498
Côte d'Ivoire	1968	0.534219	0.534219
Côte d'Ivoire	1969	0.513266	0.513266
Côte d'Ivoire	1970	0.496127	0.492306
Côte d'Ivoire	1971	0.480307	0.471347
Côte d'Ivoire	1972	0.469725	0.450388
Côte d'Ivoire	1973	0.464677	0.429429
Côte d'Ivoire	1974	0.461163	0.40847
Côte d'Ivoire	1975	0.457986	0.387511
Côte d'Ivoire	1976	0.458353	0.366552
Côte d'Ivoire	1977	0.468135	0.345593
Côte d'Ivoire	1978	0.480987	0.324633
Côte d'Ivoire	1979	0.493724	0.303674
Côte d'Ivoire	1980	0.509441	0.282715
Côte d'Ivoire	1981	0.523387	0.261756
Côte d'Ivoire	1982	0.530022	0.240797
Côte d'Ivoire	1983	0.528698	0.219838
Côte d'Ivoire	1984	0.522899	0.198879
Côte d'Ivoire	1985	0.513141	0.17792
Côte d'Ivoire	1986	0.498037	0.15696
Côte d'Ivoire	1987	0.482443	0.136001
Côte d'Ivoire	1988	0.468532	0.115042
Côte d'Ivoire	1989	0.452236	0.094083
Côte d'Ivoire	1990	0.434275	0.073124
Ethiopia	1950	.	.
Ethiopia	1951	.	.
Ethiopia	1952	.	.
Ethiopia	1953	.	.
Ethiopia	1954	.	.
Ethiopia	1955	0.884686	0.884686
Ethiopia	1956	0.880847	0.880847
Ethiopia	1957	0.86442	0.86442
Ethiopia	1958	0.854569	0.854569
Ethiopia	1959	0.850071	0.850071
Ethiopia	1960	0.834154	0.834154
Ethiopia	1961	0.822399	0.822399
Ethiopia	1962	0.811542	0.811542
Ethiopia	1963	0.801031	0.801031
Ethiopia	1964	0.791526	0.791526
Ethiopia	1965	0.781372	0.781372
Ethiopia	1966	0.771324	0.771324
Ethiopia	1967	0.760162	0.760162
Ethiopia	1968	0.745874	0.745874
Ethiopia	1969	0.728382	0.728382
Ethiopia	1970	0.708966	0.708966
Ethiopia	1971	0.691317	0.691317
Ethiopia	1972	0.674618	0.674618
Ethiopia	1973	0.659962	0.659962
Ethiopia	1974	0.649227	0.649227
Ethiopia	1975	0.639456	0.639456
Ethiopia	1976	0.629774	0.629307
Ethiopia	1977	0.622996	0.620208
Ethiopia	1978	0.61886	0.61111
Ethiopia	1979	0.615124	0.602011
Ethiopia	1980	0.611501	0.592913
Ethiopia	1981	0.604246	0.583814
Ethiopia	1982	0.594571	0.574716
Ethiopia	1983	0.581619	0.565617
Ethiopia	1984	0.564797	0.556518
Ethiopia	1985	0.542655	0.54742
Ethiopia	1986	0.515127	0.538321
Ethiopia	1987	0.487639	0.529223
Ethiopia	1988	0.459837	0.520124
Ethiopia	1989	0.432741	0.511026
Ethiopia	1990	0.402219	0.501927
Gabon	1950	.	.
Gabon	1951	.	.
Gabon	1952	0.307463	0.307463
Gabon	1953	0.265832	0.265832
Gabon	1954	0.228531	0.228531
Gabon	1955	0.196223	0.196223
Gabon	1956	0.194209	0.194209
Gabon	1957	0.194209	0.194209
Gabon	1958	0.13162	0.13162
Gabon	1959	0.123216	0.123216
Gabon	1960	0.115516	0.115516
Gabon	1961	0.115516	0.115516
Gabon	1962	0.110303	0.110303
Gabon	1963	0.104283	0.104283
Gabon	1964	0.100572	0.100572
Gabon	1965	0.096348	0.096348
Gabon	1966	0.091326	0.091326
Gabon	1967	0.08686	0.08686
Gabon	1968	0.082293	0.082293
Gabon	1969	0.077231	0.077231
Gabon	1970	0.072801	0.072801
Gabon	1971	0.068423	0.068423
Gabon	1972	0.063956	0.063956
Gabon	1973	0.06233	0.064763
Gabon	1974	0.063287	0.063418
Gabon	1975	0.063417	0.062262
Gabon	1976	0.065052	0.061271
Gabon	1977	0.068424	0.06042
Gabon	1978	0.068284	0.059689
Gabon	1979	0.067982	0.059062
Gabon	1980	0.066332	0.058524
Gabon	1981	0.062883	0.058062
Gabon	1982	0.05608	0.057665
Gabon	1983	0.052907	0.057325
Gabon	1984	0.052907	0.057033
Gabon	1985	0.045586	0.056782
Gabon	1986	0.042323	0.056566
Gabon	1987	0.039929	0.056382
Gabon	1988	0.038091	0.056223
Gabon	1989	0.037094	0.056087
Gabon	1990	0.036551	0.05597
Ghana	1950	0.53376	0.53376
Ghana	1951	0.514577	0.514577
Ghana	1952	0.494045	0.494045
Ghana	1953	0.476029	0.476029
Ghana	1954	0.45955	0.45955
Ghana	1955	0.442864	0.442864
Ghana	1956	0.425273	0.425273
Ghana	1957	0.410166	0.410166
Ghana	1958	0.398549	0.398549
Ghana	1959	0.389298	0.389298
Ghana	1960	0.382611	0.380047
Ghana	1961	0.378494	0.370796
Ghana	1962	0.378002	0.361546
Ghana	1963	0.379967	0.352295
Ghana	1964	0.3816	0.343044
Ghana	1965	0.383381	0.333794
Ghana	1966	0.385258	0.324543
Ghana	1967	0.385341	0.315292
Ghana	1968	0.384669	0.306041
Ghana	1969	0.383661	0.296791
Ghana	1970	0.381185	0.28754
Ghana	1971	0.376992	0.278289
Ghana	1972	0.371527	0.269038
Ghana	1973	0.365211	0.259788
Ghana	1974	0.357445	0.250537
Ghana	1975	0.347188	0.241286
Ghana	1976	0.335018	0.232036
Ghana	1977	0.322119	0.222785
Ghana	1978	0.307017	0.213534
Ghana	1979	0.290747	0.204283
Ghana	1980	0.274895	0.195033
Ghana	1981	0.260215	0.185782
Ghana	1982	0.245432	0.176531
Ghana	1983	0.23235	0.16728
Ghana	1984	0.221852	0.15803
Ghana	1985	0.212512	0.148779
Ghana	1986	0.202009	0.139528
Ghana	1987	0.191406	0.130277
Ghana	1988	0.182415	0.121027
Ghana	1989	0.173613	0.111776
Ghana	1990	0.165522	0.102525
Guinea	1950	0.812222	0.812222
Guinea	1951	0.795886	0.795886
Guinea	1952	0.790232	0.790232
Guinea	1953	0.786796	0.786796
Guinea	1954	0.780898	0.780898
Guinea	1955	0.776415	0.776415
Guinea	1956	0.772405	0.772405
Guinea	1957	0.768991	0.768991
Guinea	1958	0.766514	0.766514
Guinea	1959	0.765502	0.7608
Guinea	1960	0.76803	0.755087
Guinea	1961	0.773229	0.749373
Guinea	1962	0.778202	0.74366
Guinea	1963	0.781806	0.737946
Guinea	1964	0.785765	0.732233
Guinea	1965	0.789245	0.726519
Guinea	1966	0.791315	0.720806
Guinea	1967	0.791506	0.715092
Guinea	1968	0.790181	0.709379
Guinea	1969	0.788497	0.703666
Guinea	1970	0.785484	0.697952
Guinea	1971	0.781169	0.692239
Guinea	1972	0.778965	0.686525
Guinea	1973	0.779515	0.680812
Guinea	1974	0.778739	0.675098
Guinea	1975	0.778578	0.669385
Guinea	1976	0.778496	0.663671
Guinea	1977	0.777253	0.657958
Guinea	1978	0.771605	0.652244
Guinea	1979	0.760102	0.646531
Guinea	1980	0.747053	0.640817
Guinea	1981	0.730967	0.635104
Guinea	1982	0.70676	0.62939
Guinea	1983	0.690071	0.623677
Guinea	1984	0.672696	0.617963
Guinea	1985	0.653144	0.61225
Guinea	1986	0.631733	0.606537
Guinea	1987	0.606494	0.600823
Guinea	1988	0.580423	0.59511
Guinea	1989	0.553835	0.589396
Guinea	1990	0.52693	0.583683
Kenya	1950	0.472882	0.472882
Kenya	1951	0.472882	0.472882
Kenya	1952	0.4301	0.4301
Kenya	1953	0.408912	0.408912
Kenya	1954	0.388295	0.388295
Kenya	1955	0.369081	0.369081
Kenya	1956	0.351472	0.351472
Kenya	1957	0.332811	0.332811
Kenya	1958	0.31271	0.31271
Kenya	1959	0.292592	0.292592
Kenya	1960	0.272764	0.272764
Kenya	1961	0.252153	0.252153
Kenya	1962	0.229719	0.229719
Kenya	1963	0.208162	0.208162
Kenya	1964	0.18937	0.18937
Kenya	1965	0.172234	0.172234
Kenya	1966	0.157426	0.157426
Kenya	1967	0.146439	0.146439
Kenya	1968	0.13855	0.13855
Kenya	1969	0.132483	0.132483
Kenya	1970	0.127831	0.118331
Kenya	1971	0.124419	0.108482
Kenya	1972	0.121873	0.099359
Kenya	1973	0.119898	0.090926
Kenya	1974	0.118087	0.083142
Kenya	1975	0.116085	0.075969
Kenya	1976	0.114515	0.069368
Kenya	1977	0.11415	0.063301
Kenya	1978	0.114955	0.057732
Kenya	1979	0.115966	0.052626
Kenya	1980	0.116886	0.047948
Kenya	1981	0.118307	0.043667
Kenya	1982	0.120343	0.039752
Kenya	1983	0.121356	0.036174
Kenya	1984	0.121972	0.032908
Kenya	1985	0.122457	0.029927
Kenya	1986	0.121036	0.027209
Kenya	1987	0.118424	0.024732
Kenya	1988	0.114441	0.022474
Kenya	1989	0.110823	0.020419
Kenya	1990	0.106585	0.018548
Malawi	1950	0.525464	0.525464
Malawi	1951	0.51563	0.51563
Malawi	1952	0.50634	0.50634
Malawi	1953	0.497136	0.497136
Malawi	1954	0.487769	0.487769
Malawi	1955	0.478523	0.478523
Malawi	1956	0.469248	0.469248
Malawi	1957	0.460158	0.460158
Malawi	1958	0.45066	0.45066
Malawi	1959	0.440257	0.440257
Malawi	1960	0.42929	0.42929
Malawi	1961	0.417594	0.417594
Malawi	1962	0.405424	0.405424
Malawi	1963	0.393516	0.393516
Malawi	1964	0.382696	0.382696
Malawi	1965	0.374264	0.377712
Malawi	1966	0.367307	0.36816
Malawi	1967	0.360105	0.358711
Malawi	1968	0.35395	0.349369
Malawi	1969	0.348073	0.340142
Malawi	1970	0.339613	0.331035
Malawi	1971	0.329874	0.322053
Malawi	1972	0.319579	0.3132
Malawi	1973	0.306963	0.304481
Malawi	1974	0.291278	0.2959
Malawi	1975	0.272805	0.287461
Malawi	1976	0.252959	0.279168
Malawi	1977	0.232608	0.271023
Malawi	1978	0.21042	0.263028
Malawi	1979	0.187787	0.255187
Malawi	1980	0.168108	0.247501
Malawi	1981	0.150205	0.239973
Malawi	1982	0.132618	0.232602
Malawi	1983	0.118455	0.22539
Malawi	1984	0.107432	0.218339
Malawi	1985	0.097718	0.211448
Malawi	1986	0.089304	0.204717
Malawi	1987	0.081881	0.198147
Malawi	1988	0.075232	0.191737
Malawi	1989	0.069465	0.185486
Malawi	1990	0.064624	0.179394
Niger	1950	0.907871	0.907871
Niger	1951	0.907871	0.907871
Niger	1952	0.907871	0.907871
Niger	1953	0.892611	0.892611
Niger	1954	0.886662	0.886662
Niger	1955	0.879859	0.879859
Niger	1956	0.874936	0.874936
Niger	1957	0.867047	0.867047
Niger	1958	0.857162	0.857162
Niger	1959	0.845522	0.845522
Niger	1960	0.834754	0.834754
Niger	1961	0.826191	0.826191
Niger	1962	0.818592	0.818592
Niger	1963	0.810707	0.810707
Niger	1964	0.803166	0.803166
Niger	1965	0.796154	0.796154
Niger	1966	0.788469	0.788469
Niger	1967	0.779438	0.779438
Niger	1968	0.770248	0.770248
Niger	1969	0.763569	0.763569
Niger	1970	0.758183	0.758183
Niger	1971	0.751433	0.750698
Niger	1972	0.744634	0.743214
Niger	1973	0.740112	0.735729
Niger	1974	0.739386	0.728245
Niger	1975	0.739134	0.720761
Niger	1976	0.73962	0.713276
Niger	1977	0.741662	0.705792
Niger	1978	0.746931	0.698307
Niger	1979	0.748248	0.690823
Niger	1980	0.747079	0.683339
Niger	1981	0.745972	0.675854
Niger	1982	0.739624	0.66837
Niger	1983	0.735786	0.660885
Niger	1984	0.72772	0.653401
Niger	1985	0.721684	0.645917
Niger	1986	0.714197	0.638432
Niger	1987	0.707783	0.630948
Niger	1988	0.701192	0.623463
Niger	1989	0.694605	0.615979
Niger	1990	0.687677	0.608495
Nigeria	1950	0.720721	0.720721
Nigeria	1951	0.71788	0.71788
Nigeria	1952	0.713864	0.713864
Nigeria	1953	0.705417	0.705417
Nigeria	1954	0.692974	0.692974
Nigeria	1955	0.679224	0.679224
Nigeria	1956	0.66532	0.66532
Nigeria	1957	0.650118	0.650118
Nigeria	1958	0.635424	0.635424
Nigeria	1959	0.621174	0.621174
Nigeria	1960	0.606556	0.606556
Nigeria	1961	0.590547	0.590547
Nigeria	1962	0.572048	0.572048
Nigeria	1963	0.551294	0.551294
Nigeria	1964	0.528802	0.528802
Nigeria	1965	0.504785	0.504785
Nigeria	1966	0.480509	0.480509
Nigeria	1967	0.458623	0.458623
Nigeria	1968	0.438771	0.438771
Nigeria	1969	0.420727	0.420727
Nigeria	1970	0.406864	0.403611
Nigeria	1971	0.396977	0.386604
Nigeria	1972	0.38996	0.369262
Nigeria	1973	0.384967	0.351515
Nigeria	1974	0.38044	0.3335
Nigeria	1975	0.377864	0.315399
Nigeria	1976	0.376657	0.297335
Nigeria	1977	0.374065	0.279353
Nigeria	1978	0.370698	0.261438
Nigeria	1979	0.366499	0.243556
Nigeria	1980	0.362089	0.225676
Nigeria	1981	0.358738	0.207782
Nigeria	1982	0.354919	0.189872
Nigeria	1983	0.347754	0.171953
Nigeria	1984	0.339323	0.15403
Nigeria	1985	0.331198	0.13611
Nigeria	1986	0.324835	0.118192
Nigeria	1987	0.318751	0.100278
Nigeria	1988	0.31415	0.082364
Nigeria	1989	0.310384	0.06445
Nigeria	1990	0.306979	0.046536
Tanzania	1950	0.588886	0.588886
Tanzania	1951	0.57522	0.57522
Tanzania	1952	0.560762	0.560762
Tanzania	1953	0.545653	0.545653
Tanzania	1954	0.528192	0.528192
Tanzania	1955	0.511795	0.511795
Tanzania	1956	0.497572	0.497572
Tanzania	1957	0.479483	0.479483
Tanzania	1958	0.455943	0.455943
Tanzania	1959	0.429514	0.429514
Tanzania	1960	0.401236	0.401236
Tanzania	1961	0.371357	0.371357
Tanzania	1962	0.337625	0.337625
Tanzania	1963	0.303779	0.303779
Tanzania	1964	0.275293	0.275293
Tanzania	1965	0.249304	0.249304
Tanzania	1966	0.225788	0.214895
Tanzania	1967	0.2087	0.184565
Tanzania	1968	0.196296	0.156089
Tanzania	1969	0.186468	0.129723
Tanzania	1970	0.179874	0.105628
Tanzania	1971	0.177131	0.083883
Tanzania	1972	0.177076	0.06449
Tanzania	1973	0.178118	0.04739
Tanzania	1974	0.179302	0.032476
Tanzania	1975	0.181136	0.019608
Tanzania	1976	0.183798	0.008623
Tanzania	1977	0.184945	0
Tanzania	1978	0.186296	0
Tanzania	1979	0.187416	0
Tanzania	1980	0.188259	0
Tanzania	1981	0.189895	0
Tanzania	1982	0.192164	0
Tanzania	1983	0.192352	0
Tanzania	1984	0.191282	0
Tanzania	1985	0.190175	0
Tanzania	1986	0.185297	0
Tanzania	1987	0.176966	0
Tanzania	1988	0.167506	0
Tanzania	1989	0.158274	0
Tanzania	1990	0.145589	0
Uganda	1950	0.474139	0.474139
Uganda	1951	0.466233	0.466233
Uganda	1952	0.456588	0.456588
Uganda	1953	0.445942	0.445942
Uganda	1954	0.434821	0.434821
Uganda	1955	0.423019	0.423019
Uganda	1956	0.410574	0.410574
Uganda	1957	0.39836	0.39836
Uganda	1958	0.386986	0.386986
Uganda	1959	0.376364	0.376364
Uganda	1960	0.366177	0.366177
Uganda	1961	0.355723	0.355723
Uganda	1962	0.344226	0.344226
Uganda	1963	0.33161	0.33161
Uganda	1964	0.318085	0.318085
Uganda	1965	0.30458	0.30458
Uganda	1966	0.291379	0.291379
Uganda	1967	0.278632	0.278632
Uganda	1968	0.267242	0.267242
Uganda	1969	0.256327	0.256327
Uganda	1970	0.24539	0.244825
Uganda	1971	0.23524	0.233323
Uganda	1972	0.225762	0.22182
Uganda	1973	0.21685	0.210318
Uganda	1974	0.20881	0.198816
Uganda	1975	0.201943	0.187313
Uganda	1976	0.196021	0.175811
Uganda	1977	0.189634	0.164309
Uganda	1978	0.182535	0.152807
Uganda	1979	0.174911	0.141304
Uganda	1980	0.166779	0.129802
Uganda	1981	0.158393	0.1183
Uganda	1982	0.14713	0.106797
Uganda	1983	0.135157	0.095295
Uganda	1984	0.124574	0.083793
Uganda	1985	0.113662	0.072291
Uganda	1986	0.104445	0.060788
Uganda	1987	0.095842	0.049286
Uganda	1988	0.087865	0.037784
Uganda	1989	0.080232	0.026282
Uganda	1990	0.073047	0.014779
Zambia	1950	0.366179	0.366179
Zambia	1951	0.334492	0.334492
Zambia	1952	0.305437	0.305437
Zambia	1953	0.279142	0.279142
Zambia	1954	0.25557	0.25557
Zambia	1955	0.235123	0.235123
Zambia	1956	0.217921	0.217921
Zambia	1957	0.204897	0.204897
Zambia	1958	0.197983	0.192721
Zambia	1959	0.194382	0.181357
Zambia	1960	0.189487	0.17075
Zambia	1961	0.182414	0.160849
Zambia	1962	0.174204	0.151609
Zambia	1963	0.165935	0.142985
Zambia	1964	0.157909	0.134935
Zambia	1965	0.150695	0.127422
Zambia	1966	0.145094	0.120409
Zambia	1967	0.14061	0.113864
Zambia	1968	0.136584	0.107755
Zambia	1969	0.132967	0.102054
Zambia	1970	0.13009	0.096732
Zambia	1971	0.127914	0.091765
Zambia	1972	0.126057	0.087129
Zambia	1973	0.124316	0.082802
Zambia	1974	0.122522	0.078763
Zambia	1975	0.120439	0.074993
Zambia	1976	0.117716	0.071475
Zambia	1977	0.114973	0.068191
Zambia	1978	0.112083	0.065126
Zambia	1979	0.108704	0.062266
Zambia	1980	0.106311	0.059595
Zambia	1981	0.104404	0.057103
Zambia	1982	0.103585	0.054777
Zambia	1983	0.102191	0.052606
Zambia	1984	0.100341	0.05058
Zambia	1985	0.096461	0.048689
Zambia	1986	0.091088	0.046924
Zambia	1987	0.08494	0.045276
Zambia	1988	0.079125	0.043738
Zambia	1989	0.073024	0.042303
Zambia	1990	0.066951	0.040963
Zimbabwe	1950	0.363728	0.363728
Zimbabwe	1951	0.333929	0.333929
Zimbabwe	1952	0.306185	0.306185
Zimbabwe	1953	0.281127	0.281127
Zimbabwe	1954	0.25789	0.25789
Zimbabwe	1955	0.236365	0.236365
Zimbabwe	1956	0.21929	0.21929
Zimbabwe	1957	0.210412	0.210412
Zimbabwe	1958	0.208613	0.194258
Zimbabwe	1959	0.208071	0.179077
Zimbabwe	1960	0.205763	0.164807
Zimbabwe	1961	0.20281	0.151395
Zimbabwe	1962	0.199868	0.138789
Zimbabwe	1963	0.195519	0.126941
Zimbabwe	1964	0.188677	0.115804
Zimbabwe	1965	0.181766	0.105337
Zimbabwe	1966	0.176421	0.095499
Zimbabwe	1967	0.171228	0.086252
Zimbabwe	1968	0.165265	0.077561
Zimbabwe	1969	0.158832	0.069392
Zimbabwe	1970	0.15321	0.061714
Zimbabwe	1971	0.148315	0.054497
Zimbabwe	1972	0.143689	0.047715
Zimbabwe	1973	0.13938	0.041339
Zimbabwe	1974	0.135157	0.035347
Zimbabwe	1975	0.131174	0.029715
Zimbabwe	1976	0.12653	0.024421
Zimbabwe	1977	0.121517	0.019446
Zimbabwe	1978	0.115362	0.014769
Zimbabwe	1979	0.110967	0.010374
Zimbabwe	1980	0.107453	0.006243
Zimbabwe	1981	0.107079	0.00236
Zimbabwe	1982	0.108318	0.00236
Zimbabwe	1983	0.110797	0.00236
Zimbabwe	1984	0.109924	0.00236
Zimbabwe	1985	0.108489	0.00236
Zimbabwe	1986	0.106403	0.00236
Zimbabwe	1987	0.103462	0.00236
Zimbabwe	1988	0.099948	0.00236
Zimbabwe	1989	0.095553	0.00236
Zimbabwe	1990	0.090366	0.00236

## Sheet: proportion with comp. primary
Actual vs extrapolated proportion of women with at least completed primary education in 16 SSA countries by birth cohort of women (1950-1990)								16
Country	cohort	actual	extrapolated
Benin	1950	.	.
Benin	1951	.	.				note:
Benin	1952	.	.				Côte d'Ivoire and Guinea have too few cases with completed primary education
Benin	1953	.	.
Benin	1954	.	.
Benin	1955	.	.
Benin	1956	.	.
Benin	1957	0.047208	0.047208
Benin	1958	0.056383	0.056383
Benin	1959	0.064418	0.064418
Benin	1960	0.072496	0.072496
Benin	1961	0.087082	0.087082
Benin	1962	0.099172	0.099172
Benin	1963	0.112743	0.112743
Benin	1964	0.124927	0.124927
Benin	1965	0.134393	0.134393
Benin	1966	0.142619	0.142619
Benin	1967	0.14209	0.155419
Benin	1968	0.138746	0.166561
Benin	1969	0.13546	0.177702
Benin	1970	0.132378	0.188843
Benin	1971	0.127861	0.199984
Benin	1972	0.121072	0.211126
Benin	1973	0.115711	0.222267
Benin	1974	0.112508	0.233408
Benin	1975	0.11157	0.24455
Benin	1976	0.111662	0.255691
Benin	1977	0.11166	0.266832
Benin	1978	0.11412	0.277973
Benin	1979	0.12076	0.289115
Benin	1980	0.131957	0.300256
Benin	1981	0.14721	0.311397
Benin	1982	0.165913	0.322538
Benin	1983	0.183798	0.33368
Benin	1984	0.202527	0.344821
Benin	1985	0.221584	0.355962
Benin	1986	0.237554	0.367103
Benin	1987	0.256991	0.378245
Benin	1988	0.280235	0.389386
Benin	1989	0.307215	0.400527
Benin	1990	0.337553	0.411668
Burkina Faso	1950	0.082613	0.082613
Burkina Faso	1951	0.087186	0.087186
Burkina Faso	1952	0.085556	0.085556
Burkina Faso	1953	0.086415	0.086415
Burkina Faso	1954	0.087583	0.087583
Burkina Faso	1955	0.088649	0.088649
Burkina Faso	1956	0.088749	0.088749
Burkina Faso	1957	0.088906	0.088906
Burkina Faso	1958	0.089262	0.089262
Burkina Faso	1959	0.090779	0.090779
Burkina Faso	1960	0.093184	0.093184
Burkina Faso	1961	0.095599	0.095599
Burkina Faso	1962	0.098302	0.098302
Burkina Faso	1963	0.101604	0.101604
Burkina Faso	1964	0.105247	0.105247
Burkina Faso	1965	0.108958	0.108958
Burkina Faso	1966	0.112752	0.112752
Burkina Faso	1967	0.116646	0.116646
Burkina Faso	1968	0.12072	0.12072
Burkina Faso	1969	0.124404	0.124404
Burkina Faso	1970	0.128025	0.12842
Burkina Faso	1971	0.131077	0.132318
Burkina Faso	1972	0.134116	0.136216
Burkina Faso	1973	0.139077	0.140115
Burkina Faso	1974	0.14477	0.144013
Burkina Faso	1975	0.150775	0.147911
Burkina Faso	1976	0.155596	0.151809
Burkina Faso	1977	0.161631	0.155707
Burkina Faso	1978	0.167044	0.159606
Burkina Faso	1979	0.17434	0.163504
Burkina Faso	1980	0.182156	0.167402
Burkina Faso	1981	0.193196	0.1713
Burkina Faso	1982	0.204806	0.175198
Burkina Faso	1983	0.215988	0.179097
Burkina Faso	1984	0.22971	0.182995
Burkina Faso	1985	0.240126	0.186893
Burkina Faso	1986	0.250754	0.190791
Burkina Faso	1987	0.261702	0.194689
Burkina Faso	1988	0.273147	0.198588
Burkina Faso	1989	0.285099	0.202486
Burkina Faso	1990	0.297474	0.206384
Cameroon	1950	0.18878	0.18878
Cameroon	1951	0.214866	0.214866
Cameroon	1952	0.242742	0.242742
Cameroon	1953	0.271111	0.271111
Cameroon	1954	0.299447	0.299447
Cameroon	1955	0.32808	0.32808
Cameroon	1956	0.355503	0.355503
Cameroon	1957	0.381549	0.381549
Cameroon	1958	0.406295	0.406295
Cameroon	1959	0.4273	0.4273
Cameroon	1960	0.442688	0.442688
Cameroon	1961	0.45428	0.458077
Cameroon	1962	0.465346	0.473465
Cameroon	1963	0.474984	0.488854
Cameroon	1964	0.481809	0.504242
Cameroon	1965	0.489768	0.519631
Cameroon	1966	0.500081	0.535019
Cameroon	1967	0.511162	0.550408
Cameroon	1968	0.523709	0.565796
Cameroon	1969	0.538372	0.581185
Cameroon	1970	0.554404	0.596573
Cameroon	1971	0.570756	0.611962
Cameroon	1972	0.586963	0.62735
Cameroon	1973	0.601942	0.642739
Cameroon	1974	0.615339	0.658127
Cameroon	1975	0.62606	0.673516
Cameroon	1976	0.633891	0.688904
Cameroon	1977	0.638167	0.704293
Cameroon	1978	0.640287	0.719681
Cameroon	1979	0.639622	0.73507
Cameroon	1980	0.640108	0.750458
Cameroon	1981	0.641714	0.765847
Cameroon	1982	0.645627	0.781235
Cameroon	1983	0.650653	0.796624
Cameroon	1984	0.655972	0.812012
Cameroon	1985	0.659935	0.827401
Cameroon	1986	0.664735	0.842789
Cameroon	1987	0.669344	0.858178
Cameroon	1988	0.673621	0.873566
Cameroon	1989	0.678034	0.888955
Cameroon	1990	0.682619	0.904343
Congo DR	1950	.	.
Congo DR	1951	.	.
Congo DR	1952	.	.
Congo DR	1953	.	.
Congo DR	1954	.	.
Congo DR	1955	.	.
Congo DR	1956	.	.
Congo DR	1957	.	.
Congo DR	1958	0.354704	0.354704
Congo DR	1959	0.340435	0.340435
Congo DR	1960	0.336183	0.336183
Congo DR	1961	0.338467	0.338467
Congo DR	1962	0.344959	0.344959
Congo DR	1963	0.354874	0.354874
Congo DR	1964	0.366704	0.366704
Congo DR	1965	0.380603	0.380603
Congo DR	1966	0.397131	0.397131
Congo DR	1967	0.417129	0.417129
Congo DR	1968	0.439114	0.439114
Congo DR	1969	0.457895	0.457895
Congo DR	1970	0.470722	0.470519
Congo DR	1971	0.478208	0.483143
Congo DR	1972	0.482862	0.495767
Congo DR	1973	0.486997	0.508392
Congo DR	1974	0.492618	0.521016
Congo DR	1975	0.499326	0.53364
Congo DR	1976	0.504558	0.546265
Congo DR	1977	0.509002	0.558889
Congo DR	1978	0.512275	0.571513
Congo DR	1979	0.511077	0.584138
Congo DR	1980	0.506667	0.596762
Congo DR	1981	0.499107	0.609386
Congo DR	1982	0.489166	0.622011
Congo DR	1983	0.482004	0.634635
Congo DR	1984	0.478765	0.647259
Congo DR	1985	0.481462	0.659884
Congo DR	1986	0.490718	0.672508
Congo DR	1987	0.504563	0.685132
Congo DR	1988	0.521549	0.697757
Congo DR	1989	0.539421	0.710381
Congo DR	1990	0.557943	0.723005
Congo Republic	1950	.	.
Congo Republic	1951	.	.
Congo Republic	1952	.	.
Congo Republic	1953	.	.
Congo Republic	1954	.	.
Congo Republic	1955	.	.
Congo Republic	1956	0.579133	0.579133
Congo Republic	1957	0.568717	0.568717
Congo Republic	1958	0.577607	0.577607
Congo Republic	1959	0.583419	0.583419
Congo Republic	1960	0.592746	0.592746
Congo Republic	1961	0.60011	0.60011
Congo Republic	1962	0.618987	0.618987
Congo Republic	1963	0.63531	0.63531
Congo Republic	1964	0.651738	0.651738
Congo Republic	1965	0.669062	0.669062
Congo Republic	1966	0.68672	0.68672
Congo Republic	1967	0.701681	0.701681
Congo Republic	1968	0.713857	0.713857
Congo Republic	1969	0.718783	0.714824
Congo Republic	1970	0.714519	0.725898
Congo Republic	1971	0.707874	0.7367
Congo Republic	1972	0.699879	0.747225
Congo Republic	1973	0.694251	0.757468
Congo Republic	1974	0.692262	0.767425
Congo Republic	1975	0.692673	0.777093
Congo Republic	1976	0.692857	0.786471
Congo Republic	1977	0.698108	0.795559
Congo Republic	1978	0.703227	0.804356
Congo Republic	1979	0.706048	0.812864
Congo Republic	1980	0.707931	0.821083
Congo Republic	1981	0.705649	0.829018
Congo Republic	1982	0.699912	0.836671
Congo Republic	1983	0.694583	0.844046
Congo Republic	1984	0.690841	0.851147
Congo Republic	1985	0.690875	0.857979
Congo Republic	1986	0.68909	0.864547
Congo Republic	1987	0.688142	0.870858
Congo Republic	1988	0.687759	0.876916
Congo Republic	1989	0.688053	0.882728
Congo Republic	1990	0.688959	0.888301
Ethiopia	1950	.	.
Ethiopia	1951	.	.
Ethiopia	1952	.	.
Ethiopia	1953	.	.
Ethiopia	1954	.	.
Ethiopia	1955	0.050072	0.050072
Ethiopia	1956	0.048617	0.048617
Ethiopia	1957	0.058555	0.058555
Ethiopia	1958	0.064182	0.064182
Ethiopia	1959	0.062508	0.062508
Ethiopia	1960	0.071981	0.071981
Ethiopia	1961	0.07791	0.07791
Ethiopia	1962	0.083498	0.083498
Ethiopia	1963	0.088736	0.088736
Ethiopia	1964	0.093932	0.093932
Ethiopia	1965	0.098703	0.098703
Ethiopia	1966	0.10302	0.10302
Ethiopia	1967	0.109261	0.109261
Ethiopia	1968	0.117265	0.117265
Ethiopia	1969	0.125822	0.125822
Ethiopia	1970	0.136421	0.136421
Ethiopia	1971	0.147728	0.147728
Ethiopia	1972	0.157923	0.157923
Ethiopia	1973	0.167504	0.167504
Ethiopia	1974	0.174704	0.174704
Ethiopia	1975	0.179395	0.179395
Ethiopia	1976	0.184754	0.18664
Ethiopia	1977	0.190504	0.19179
Ethiopia	1978	0.194974	0.196941
Ethiopia	1979	0.196422	0.202091
Ethiopia	1980	0.196059	0.207242
Ethiopia	1981	0.198874	0.212392
Ethiopia	1982	0.203271	0.217542
Ethiopia	1983	0.210717	0.222693
Ethiopia	1984	0.220733	0.227843
Ethiopia	1985	0.231245	0.232993
Ethiopia	1986	0.246017	0.238144
Ethiopia	1987	0.263421	0.243294
Ethiopia	1988	0.283625	0.248445
Ethiopia	1989	0.301628	0.253595
Ethiopia	1990	0.331504	0.258745
Gabon	1950	.	.
Gabon	1951	.	.
Gabon	1952	0.312116	0.312116
Gabon	1953	0.337432	0.337432
Gabon	1954	0.361944	0.361944
Gabon	1955	0.384482	0.384482
Gabon	1956	0.393244	0.393244
Gabon	1957	0.393244	0.393244
Gabon	1958	0.436083	0.436083
Gabon	1959	0.447351	0.447351
Gabon	1960	0.455444	0.455444
Gabon	1961	0.455444	0.455444
Gabon	1962	0.480274	0.480274
Gabon	1963	0.500964	0.500964
Gabon	1964	0.520972	0.520972
Gabon	1965	0.543643	0.543643
Gabon	1966	0.565073	0.565073
Gabon	1967	0.582434	0.582434
Gabon	1968	0.598396	0.598396
Gabon	1969	0.611641	0.610889
Gabon	1970	0.619867	0.627357
Gabon	1971	0.624568	0.643534
Gabon	1972	0.62556	0.659391
Gabon	1973	0.622181	0.674898
Gabon	1974	0.619652	0.690032
Gabon	1975	0.619537	0.704769
Gabon	1976	0.620049	0.719091
Gabon	1977	0.619474	0.732981
Gabon	1978	0.623533	0.746426
Gabon	1979	0.630204	0.759417
Gabon	1980	0.639755	0.771946
Gabon	1981	0.65271	0.784007
Gabon	1982	0.672428	0.7956
Gabon	1983	0.694187	0.806724
Gabon	1984	0.694187	0.817381
Gabon	1985	0.74155	0.827577
Gabon	1986	0.760447	0.837316
Gabon	1987	0.775848	0.846607
Gabon	1988	0.789196	0.85546
Gabon	1989	0.799777	0.863883
Gabon	1990	0.808569	0.871889
Ghana	1950	0.343884	0.343884
Ghana	1951	0.361698	0.361698
Ghana	1952	0.376499	0.376499
Ghana	1953	0.391375	0.391375
Ghana	1954	0.404243	0.404243
Ghana	1955	0.4171	0.4171
Ghana	1956	0.430102	0.430102
Ghana	1957	0.440591	0.440591
Ghana	1958	0.448238	0.448238
Ghana	1959	0.454102	0.453357
Ghana	1960	0.458631	0.459966
Ghana	1961	0.461967	0.465829
Ghana	1962	0.463282	0.471693
Ghana	1963	0.463627	0.477557
Ghana	1964	0.464654	0.48342
Ghana	1965	0.465022	0.489284
Ghana	1966	0.464379	0.495148
Ghana	1967	0.464946	0.501011
Ghana	1968	0.46672	0.506875
Ghana	1969	0.468887	0.512739
Ghana	1970	0.472684	0.518602
Ghana	1971	0.478774	0.524466
Ghana	1972	0.486443	0.53033
Ghana	1973	0.494946	0.536193
Ghana	1974	0.504401	0.542057
Ghana	1975	0.515403	0.547921
Ghana	1976	0.526846	0.553784
Ghana	1977	0.538731	0.559648
Ghana	1978	0.551538	0.565512
Ghana	1979	0.565814	0.571375
Ghana	1980	0.580385	0.577239
Ghana	1981	0.593791	0.583103
Ghana	1982	0.608648	0.588966
Ghana	1983	0.623023	0.59483
Ghana	1984	0.638244	0.600694
Ghana	1985	0.651381	0.606557
Ghana	1986	0.665757	0.612421
Ghana	1987	0.680052	0.618285
Ghana	1988	0.690591	0.624148
Ghana	1989	0.703206	0.630012
Ghana	1990	0.71528	0.635876
Kenya	1950	0.119824	0.119824
Kenya	1951	0.119824	0.119824
Kenya	1952	0.134576	0.134576
Kenya	1953	0.146128	0.146128
Kenya	1954	0.15789	0.15789
Kenya	1955	0.171961	0.171961
Kenya	1956	0.187377	0.187377
Kenya	1957	0.203182	0.203182
Kenya	1958	0.218129	0.218129
Kenya	1959	0.232792	0.232792
Kenya	1960	0.248789	0.248789
Kenya	1961	0.266175	0.266175
Kenya	1962	0.284697	0.284697
Kenya	1963	0.305585	0.305585
Kenya	1964	0.329454	0.329454
Kenya	1965	0.355999	0.355999
Kenya	1966	0.384496	0.384496
Kenya	1967	0.414191	0.414191
Kenya	1968	0.444332	0.444332
Kenya	1969	0.473423	0.473423
Kenya	1970	0.500299	0.502197
Kenya	1971	0.524562	0.530314
Kenya	1972	0.546279	0.557842
Kenya	1973	0.565061	0.584794
Kenya	1974	0.579891	0.611181
Kenya	1975	0.590538	0.637016
Kenya	1976	0.597731	0.662309
Kenya	1977	0.602331	0.687073
Kenya	1978	0.602897	0.711317
Kenya	1979	0.601829	0.735054
Kenya	1980	0.603376	0.758294
Kenya	1981	0.605828	0.781047
Kenya	1982	0.609788	0.803324
Kenya	1983	0.616778	0.825134
Kenya	1984	0.625771	0.846487
Kenya	1985	0.634954	0.867392
Kenya	1986	0.644711	0.88786
Kenya	1987	0.654927	0.907899
Kenya	1988	0.665311	0.927519
Kenya	1989	0.676167	0.946727
Kenya	1990	0.68746	0.965533
Malawi	1950	0.130607	0.130607
Malawi	1951	0.134538	0.134538
Malawi	1952	0.138717	0.138717
Malawi	1953	0.142759	0.142759
Malawi	1954	0.14672	0.14672
Malawi	1955	0.15073	0.15073
Malawi	1956	0.155213	0.155213
Malawi	1957	0.158731	0.158731
Malawi	1958	0.162513	0.162513
Malawi	1959	0.168045	0.168045
Malawi	1960	0.173842	0.173842
Malawi	1961	0.179537	0.179537
Malawi	1962	0.185256	0.185256
Malawi	1963	0.190682	0.190682
Malawi	1964	0.19543	0.19543
Malawi	1965	0.199429	0.200327
Malawi	1966	0.201961	0.205887
Malawi	1967	0.203474	0.211561
Malawi	1968	0.204356	0.217348
Malawi	1969	0.204679	0.223249
Malawi	1970	0.206275	0.229263
Malawi	1971	0.209448	0.23539
Malawi	1972	0.21414	0.24163
Malawi	1973	0.221901	0.247981
Malawi	1974	0.233113	0.254443
Malawi	1975	0.246717	0.261015
Malawi	1976	0.262296	0.267696
Malawi	1977	0.280143	0.274484
Malawi	1978	0.300065	0.281379
Malawi	1979	0.320268	0.288377
Malawi	1980	0.339107	0.295478
Malawi	1981	0.356136	0.30268
Malawi	1982	0.372739	0.30998
Malawi	1983	0.386536	0.317376
Malawi	1984	0.39587	0.324865
Malawi	1985	0.402987	0.332445
Malawi	1986	0.410834	0.340113
Malawi	1987	0.421056	0.347865
Malawi	1988	0.431897	0.355699
Malawi	1989	0.442962	0.363611
Malawi	1990	0.455026	0.371598
Niger	1950	0.044525	0.044525
Niger	1951	0.044525	0.044525
Niger	1952	0.044525	0.044525
Niger	1953	0.052733	0.052733
Niger	1954	0.055588	0.055588
Niger	1955	0.059065	0.059065
Niger	1956	0.062113	0.062113
Niger	1957	0.066978	0.066978
Niger	1958	0.072823	0.072823
Niger	1959	0.080548	0.080548
Niger	1960	0.088396	0.088396
Niger	1961	0.095139	0.095139
Niger	1962	0.101184	0.101184
Niger	1963	0.107096	0.107096
Niger	1964	0.112029	0.112029
Niger	1965	0.116359	0.116359
Niger	1966	0.121112	0.121112
Niger	1967	0.12624	0.12624
Niger	1968	0.131572	0.131572
Niger	1969	0.135797	0.135797
Niger	1970	0.13953	0.13953
Niger	1971	0.144385	0.14428
Niger	1972	0.149736	0.149031
Niger	1973	0.153824	0.153781
Niger	1974	0.155744	0.158531
Niger	1975	0.157344	0.163281
Niger	1976	0.157535	0.168032
Niger	1977	0.154774	0.172782
Niger	1978	0.148319	0.177532
Niger	1979	0.144276	0.182282
Niger	1980	0.140495	0.187033
Niger	1981	0.13791	0.191783
Niger	1982	0.137357	0.196533
Niger	1983	0.139233	0.201283
Niger	1984	0.143288	0.206034
Niger	1985	0.148584	0.210784
Niger	1986	0.15733	0.215534
Niger	1987	0.162838	0.220284
Niger	1988	0.168819	0.225035
Niger	1989	0.175095	0.229785
Niger	1990	0.18188	0.234535
Nigeria	1950	0.154825	0.154825
Nigeria	1951	0.157193	0.157193
Nigeria	1952	0.163422	0.163422
Nigeria	1953	0.173308	0.173308
Nigeria	1954	0.189337	0.189337
Nigeria	1955	0.207246	0.207246
Nigeria	1956	0.225271	0.225271
Nigeria	1957	0.245789	0.245789
Nigeria	1958	0.267307	0.267307
Nigeria	1959	0.28756	0.28756
Nigeria	1960	0.306567	0.306567
Nigeria	1961	0.326053	0.326053
Nigeria	1962	0.347632	0.347632
Nigeria	1963	0.370783	0.370783
Nigeria	1964	0.394789	0.394789
Nigeria	1965	0.419682	0.419682
Nigeria	1966	0.44429	0.44429
Nigeria	1967	0.466251	0.466251
Nigeria	1968	0.486112	0.486112
Nigeria	1969	0.504193	0.504193
Nigeria	1970	0.518503	0.522534
Nigeria	1971	0.529452	0.540874
Nigeria	1972	0.538043	0.559215
Nigeria	1973	0.5448	0.577555
Nigeria	1974	0.55101	0.595896
Nigeria	1975	0.555386	0.614236
Nigeria	1976	0.55811	0.632576
Nigeria	1977	0.562589	0.650917
Nigeria	1978	0.567869	0.669257
Nigeria	1979	0.574524	0.687597
Nigeria	1980	0.581181	0.705938
Nigeria	1981	0.586849	0.724278
Nigeria	1982	0.59263	0.742619
Nigeria	1983	0.601241	0.760959
Nigeria	1984	0.6108	0.779299
Nigeria	1985	0.619904	0.79764
Nigeria	1986	0.62746	0.81598
Nigeria	1987	0.635986	0.83432
Nigeria	1988	0.641849	0.852661
Nigeria	1989	0.646864	0.871001
Nigeria	1990	0.651481	0.889342
Tanzania	1950	0.12255	0.12255
Tanzania	1951	0.137112	0.137112
Tanzania	1952	0.155308	0.155308
Tanzania	1953	0.176872	0.176872
Tanzania	1954	0.201925	0.201925
Tanzania	1955	0.228815	0.228815
Tanzania	1956	0.256234	0.256234
Tanzania	1957	0.286609	0.286609
Tanzania	1958	0.321978	0.321978
Tanzania	1959	0.36158	0.36158
Tanzania	1960	0.402779	0.402779
Tanzania	1961	0.444629	0.444629
Tanzania	1962	0.490103	0.490103
Tanzania	1963	0.53469	0.53469
Tanzania	1964	0.571656	0.571656
Tanzania	1965	0.604546	0.604546
Tanzania	1966	0.633861	0.645564
Tanzania	1967	0.654985	0.682208
Tanzania	1968	0.669586	0.716727
Tanzania	1969	0.680635	0.748876
Tanzania	1970	0.6881	0.778504
Tanzania	1971	0.691055	0.805544
Tanzania	1972	0.690687	0.830005
Tanzania	1973	0.689156	0.851953
Tanzania	1974	0.687759	0.871507
Tanzania	1975	0.68599	0.888815
Tanzania	1976	0.683355	0.904048
Tanzania	1977	0.682141	0.917388
Tanzania	1978	0.679947	0.929019
Tanzania	1979	0.678028	0.939122
Tanzania	1980	0.676654	0.947867
Tanzania	1981	0.675083	0.955415
Tanzania	1982	0.672181	0.961915
Tanzania	1983	0.673103	0.967499
Tanzania	1984	0.676792	0.972288
Tanzania	1985	0.681609	0.976389
Tanzania	1986	0.690233	0.979895
Tanzania	1987	0.702334	0.98289
Tanzania	1988	0.715891	0.985445
Tanzania	1989	0.729046	0.987624
Tanzania	1990	0.746306	0.989479
Uganda	1950	0.219742	0.219742
Uganda	1951	0.23047	0.23047
Uganda	1952	0.242873	0.242873
Uganda	1953	0.255695	0.255695
Uganda	1954	0.268783	0.268783
Uganda	1955	0.28289	0.28289
Uganda	1956	0.297232	0.297232
Uganda	1957	0.310245	0.310245
Uganda	1958	0.321185	0.321185
Uganda	1959	0.330147	0.330147
Uganda	1960	0.33793	0.33793
Uganda	1961	0.345485	0.345485
Uganda	1962	0.353399	0.353399
Uganda	1963	0.362027	0.362027
Uganda	1964	0.371116	0.371116
Uganda	1965	0.380043	0.380043
Uganda	1966	0.388714	0.388714
Uganda	1967	0.397418	0.397418
Uganda	1968	0.406003	0.406003
Uganda	1969	0.414247	0.414247
Uganda	1970	0.422015	0.422569
Uganda	1971	0.429641	0.430847
Uganda	1972	0.436644	0.439126
Uganda	1973	0.442289	0.447404
Uganda	1974	0.447183	0.455682
Uganda	1975	0.451486	0.46396
Uganda	1976	0.454392	0.472238
Uganda	1977	0.458409	0.480516
Uganda	1978	0.464975	0.488794
Uganda	1979	0.473338	0.497072
Uganda	1980	0.485359	0.50535
Uganda	1981	0.500492	0.513628
Uganda	1982	0.524678	0.521906
Uganda	1983	0.550592	0.530184
Uganda	1984	0.573378	0.538462
Uganda	1985	0.595093	0.546741
Uganda	1986	0.616788	0.555019
Uganda	1987	0.637728	0.563297
Uganda	1988	0.658225	0.571575
Uganda	1989	0.678582	0.579853
Uganda	1990	0.698468	0.588131
Zambia	1950	0.247002	0.247002
Zambia	1951	0.286402	0.286402
Zambia	1952	0.323136	0.323136
Zambia	1953	0.356909	0.356909
Zambia	1954	0.38723	0.38723
Zambia	1955	0.415266	0.415266
Zambia	1956	0.440156	0.440156
Zambia	1957	0.457543	0.457543
Zambia	1958	0.464604	0.481568
Zambia	1959	0.466172	0.504253
Zambia	1960	0.469001	0.525674
Zambia	1961	0.474569	0.545902
Zambia	1962	0.481695	0.565002
Zambia	1963	0.489852	0.583038
Zambia	1964	0.498921	0.600069
Zambia	1965	0.50751	0.616151
Zambia	1966	0.513793	0.631337
Zambia	1967	0.517985	0.645676
Zambia	1968	0.520909	0.659217
Zambia	1969	0.522253	0.672003
Zambia	1970	0.521548	0.684076
Zambia	1971	0.519666	0.695477
Zambia	1972	0.517631	0.706242
Zambia	1973	0.515679	0.716407
Zambia	1974	0.514386	0.726006
Zambia	1975	0.514119	0.73507
Zambia	1976	0.514563	0.743629
Zambia	1977	0.516283	0.751711
Zambia	1978	0.520008	0.759343
Zambia	1979	0.52562	0.766549
Zambia	1980	0.531658	0.773354
Zambia	1981	0.538022	0.779779
Zambia	1982	0.544611	0.785847
Zambia	1983	0.553015	0.791576
Zambia	1984	0.563216	0.796986
Zambia	1985	0.578276	0.802095
Zambia	1986	0.597128	0.806919
Zambia	1987	0.619006	0.811474
Zambia	1988	0.640054	0.815775
Zambia	1989	0.661804	0.819837
Zambia	1990	0.683397	0.823672
Zimbabwe	1950	0.263233	0.263233
Zimbabwe	1951	0.285454	0.285454
Zimbabwe	1952	0.307189	0.307189
Zimbabwe	1953	0.327991	0.327991
Zimbabwe	1954	0.34872	0.34872
Zimbabwe	1955	0.368612	0.368612
Zimbabwe	1956	0.385673	0.385673
Zimbabwe	1957	0.399795	0.399795
Zimbabwe	1958	0.408732	0.41848
Zimbabwe	1959	0.413095	0.437164
Zimbabwe	1960	0.420495	0.455848
Zimbabwe	1961	0.43527	0.474532
Zimbabwe	1962	0.454558	0.493216
Zimbabwe	1963	0.477523	0.5119
Zimbabwe	1964	0.50675	0.530585
Zimbabwe	1965	0.541894	0.549269
Zimbabwe	1966	0.577845	0.567953
Zimbabwe	1967	0.610756	0.586637
Zimbabwe	1968	0.643591	0.605321
Zimbabwe	1969	0.674648	0.624006
Zimbabwe	1970	0.69883	0.64269
Zimbabwe	1971	0.717353	0.661374
Zimbabwe	1972	0.732574	0.680058
Zimbabwe	1973	0.744762	0.698742
Zimbabwe	1974	0.754739	0.717427
Zimbabwe	1975	0.762755	0.736111
Zimbabwe	1976	0.770344	0.754795
Zimbabwe	1977	0.778657	0.773479
Zimbabwe	1978	0.78791	0.792163
Zimbabwe	1979	0.795401	0.810847
Zimbabwe	1980	0.801557	0.829532
Zimbabwe	1981	0.804745	0.848216
Zimbabwe	1982	0.80561	0.8669
Zimbabwe	1983	0.805112	0.885584
Zimbabwe	1984	0.808643	0.904268
Zimbabwe	1985	0.812036	0.922953
Zimbabwe	1986	0.816215	0.941637
Zimbabwe	1987	0.820404	0.960321
Zimbabwe	1988	0.825017	0.979005
Zimbabwe	1989	0.830057	0.997689
Zimbabwe	1990	0.835606	0.997689

## Sheet: TFR
Actual vs counterfactual TFR (15-35) in 18 SSA countries (1985-2010)								18
Country	period	actual	counterfactual
Benin	1985	.	.
Benin	1986	.	.
Benin	1987	.	.
Benin	1988	.	.
Benin	1989	.	.
Benin	1990	.	.
Benin	1991	5.76406	5.67263
Benin	1992	5.5626	5.46881
Benin	1993	5.44564	5.33173
Benin	1994	5.26923	5.13012
Benin	1995	5.23859	5.07538
Benin	1996	5.24069	4.99979
Benin	1997	5.20389	4.96623
Benin	1998	5.11197	4.87309
Benin	1999	5.0285	4.76904
Benin	2000	4.92553	4.65489
Benin	2001	4.82314	4.54434
Benin	2002	4.76667	4.48117
Benin	2003	4.70022	4.40718
Benin	2004	4.65383	4.34934
Benin	2005	4.58523	4.2824
Benin	2006	4.44702	4.15782
Benin	2007	4.33923	4.06334
Benin	2008	4.2271	3.98319
Benin	2009	4.11787	3.8968
Benin	2010	4.0152	3.83795
Burkina Faso	1985	.	.
Burkina Faso	1986	5.9305	5.9273
Burkina Faso	1987	5.88228	5.87985
Burkina Faso	1988	5.85294	5.85127
Burkina Faso	1989	5.83789	5.83408
Burkina Faso	1990	5.84353	5.83492
Burkina Faso	1991	5.86096	5.84584
Burkina Faso	1992	5.87529	5.85332
Burkina Faso	1993	5.87781	5.85013
Burkina Faso	1994	5.84631	5.81563
Burkina Faso	1995	5.7818	5.75215
Burkina Faso	1996	5.6816	5.657
Burkina Faso	1997	5.56202	5.54589
Burkina Faso	1998	5.44991	5.44523
Burkina Faso	1999	5.3628	5.37245
Burkina Faso	2000	5.2859	5.31159
Burkina Faso	2001	5.20716	5.25273
Burkina Faso	2002	5.12059	5.19164
Burkina Faso	2003	4.9822	5.13551
Burkina Faso	2004	4.92497	5.05773
Burkina Faso	2005	4.78577	4.95151
Burkina Faso	2006	4.61989	4.86399
Burkina Faso	2007	4.39653	4.73051
Burkina Faso	2008	4.33701	4.60565
Burkina Faso	2009	4.12867	4.42567
Burkina Faso	2010	.	.
Cameroon	1985	5.47598	5.45721
Cameroon	1986	5.44274	5.42102
Cameroon	1987	5.39304	5.36807
Cameroon	1988	5.33333	5.30534
Cameroon	1989	5.26363	5.23292
Cameroon	1990	5.18186	5.14893
Cameroon	1991	5.09727	5.06078
Cameroon	1992	5.00981	4.96543
Cameroon	1993	4.93269	4.8746
Cameroon	1994	4.86909	4.79229
Cameroon	1995	4.82238	4.72424
Cameroon	1996	4.79846	4.67785
Cameroon	1997	4.78957	4.64649
Cameroon	1998	4.79285	4.62693
Cameroon	1999	4.79133	4.59959
Cameroon	2000	4.78413	4.56281
Cameroon	2001	4.75174	4.49935
Cameroon	2002	4.69135	4.40902
Cameroon	2003	4.59817	4.29149
Cameroon	2004	4.51689	4.18563
Cameroon	2005	4.43307	4.08236
Cameroon	2006	4.36702	3.99907
Cameroon	2007	4.29853	3.91214
Cameroon	2008	4.19431	3.80043
Cameroon	2009	4.1165	3.72752
Cameroon	2010	4.03018	3.61553
Congo DR	1985	.	.
Congo DR	1986	.	.
Congo DR	1987	.	.
Congo DR	1988	.	.
Congo DR	1989	.	.
Congo DR	1990	.	.
Congo DR	1991	5.67544	5.67544
Congo DR	1992	5.76139	5.76139
Congo DR	1993	5.63336	5.62343
Congo DR	1994	5.59331	5.58216
Congo DR	1995	5.54669	5.52628
Congo DR	1996	5.5086	5.47671
Congo DR	1997	5.48544	5.44236
Congo DR	1998	5.48808	5.43406
Congo DR	1999	5.50765	5.44531
Congo DR	2000	5.52428	5.45244
Congo DR	2001	5.53133	5.44228
Congo DR	2002	5.52469	5.41156
Congo DR	2003	5.51103	5.36816
Congo DR	2004	5.49753	5.33162
Congo DR	2005	5.50802	5.30659
Congo DR	2006	5.48901	5.27387
Congo DR	2007	5.44477	5.22177
Congo DR	2008	5.39991	5.18337
Congo DR	2009	5.31145	5.10874
Congo DR	2010	5.20609	5.03299
Congo Republic	1985	.	.
Congo Republic	1986	.	.
Congo Republic	1987	.	.
Congo Republic	1988	.	.
Congo Republic	1989	.	.
Congo Republic	1990	4.62178	4.60921
Congo Republic	1991	4.55469	4.53046
Congo Republic	1992	4.50312	4.46464
Congo Republic	1993	4.45947	4.41093
Congo Republic	1994	4.42198	4.36275
Congo Republic	1995	4.37914	4.30922
Congo Republic	1996	4.31889	4.23736
Congo Republic	1997	4.25506	4.16344
Congo Republic	1998	4.18229	4.08018
Congo Republic	1999	4.12307	4.00647
Congo Republic	2000	4.07148	3.91616
Congo Republic	2001	4.07445	3.912
Congo Republic	2002	4.09487	3.90252
Congo Republic	2003	4.13102	3.91385
Congo Republic	2004	4.18249	3.93965
Congo Republic	2005	4.15299	3.8918
Congo Republic	2006	4.15041	3.88818
Congo Republic	2007	4.14143	3.87115
Congo Republic	2008	4.17065	3.88976
Congo Republic	2009	4.21062	3.91927
Congo Republic	2010	4.22821	3.91949
Côte d'Ivoire	1985	6.25078	6.2506
Côte d'Ivoire	1986	6.11579	6.11511
Côte d'Ivoire	1987	5.9368	5.93501
Côte d'Ivoire	1988	5.73053	5.72665
Côte d'Ivoire	1989	5.51488	5.50798
Côte d'Ivoire	1990	5.30592	5.29536
Côte d'Ivoire	1991	5.1199	5.10447
Côte d'Ivoire	1992	4.96924	4.94631
Côte d'Ivoire	1993	4.86046	4.82542
Côte d'Ivoire	1994	4.80073	4.74673
Côte d'Ivoire	1995	4.79261	4.71
Côte d'Ivoire	1996	4.82646	4.70397
Côte d'Ivoire	1997	4.88206	4.70859
Côte d'Ivoire	1998	4.93852	4.70719
Côte d'Ivoire	1999	4.96922	4.68073
Côte d'Ivoire	2000	4.96721	4.62183
Côte d'Ivoire	2001	4.9261	4.53033
Côte d'Ivoire	2002	4.85844	4.41903
Côte d'Ivoire	2003	4.76654	4.29213
Côte d'Ivoire	2004	4.6556	4.15814
Côte d'Ivoire	2005	4.5138	4.00764
Côte d'Ivoire	2006	4.37069	3.86984
Côte d'Ivoire	2007	4.23288	3.75921
Côte d'Ivoire	2008	4.06201	3.61276
Côte d'Ivoire	2009	3.93324	3.52665
Côte d'Ivoire	2010	3.66833	3.29105
Ethiopia	1985	5.88168	5.8776
Ethiopia	1986	5.8777	5.8722
Ethiopia	1987	5.86093	5.86623
Ethiopia	1988	5.84524	5.85411
Ethiopia	1989	5.82341	5.83539
Ethiopia	1990	5.794	5.80993
Ethiopia	1991	5.76715	5.78275
Ethiopia	1992	5.73118	5.74909
Ethiopia	1993	5.69647	5.71571
Ethiopia	1994	5.64904	5.67045
Ethiopia	1995	5.5939	5.61678
Ethiopia	1996	5.5312	5.55691
Ethiopia	1997	5.46451	5.49396
Ethiopia	1998	5.39767	5.42975
Ethiopia	1999	5.33096	5.36661
Ethiopia	2000	5.26202	5.30365
Ethiopia	2001	5.20029	5.24826
Ethiopia	2002	5.14927	5.20334
Ethiopia	2003	5.08903	5.15081
Ethiopia	2004	5.01916	5.09083
Ethiopia	2005	4.9343	5.01653
Ethiopia	2006	4.85102	4.9467
Ethiopia	2007	4.73481	4.8499
Ethiopia	2008	4.63173	4.76679
Ethiopia	2009	4.49828	4.6615
Ethiopia	2010	4.3304	4.5277
Gabon	1985	5.83027	5.71404
Gabon	1986	5.67718	5.5724
Gabon	1987	5.4455	5.43174
Gabon	1988	5.27211	5.23608
Gabon	1989	5.09306	5.01681
Gabon	1990	4.97619	4.95112
Gabon	1991	4.82747	4.78541
Gabon	1992	4.74887	4.75227
Gabon	1993	4.62735	4.61091
Gabon	1994	4.51473	4.48638
Gabon	1995	4.41416	4.36956
Gabon	1996	4.29461	4.22892
Gabon	1997	4.20164	4.12283
Gabon	1998	4.10504	4.01241
Gabon	1999	4.02245	3.91901
Gabon	2000	3.93948	3.82456
Gabon	2001	3.87949	3.73979
Gabon	2002	3.80003	3.64988
Gabon	2003	3.68548	3.53437
Gabon	2004	3.62571	3.45461
Gabon	2005	3.5496	3.37188
Gabon	2006	3.4727	3.30146
Gabon	2007	3.43248	3.24325
Gabon	2008	3.43555	3.25625
Gabon	2009	3.44615	3.27534
Gabon	2010	3.54968	3.3692
Ghana	1985	5.16886	5.1938
Ghana	1986	5.09418	5.11659
Ghana	1987	5.01514	5.03277
Ghana	1988	4.93082	4.93876
Ghana	1989	4.83897	4.83375
Ghana	1990	4.73688	4.71678
Ghana	1991	4.62729	4.59255
Ghana	1992	4.5132	4.46513
Ghana	1993	4.40626	4.34635
Ghana	1994	4.30873	4.23972
Ghana	1995	4.2265	4.15234
Ghana	1996	4.15811	4.08219
Ghana	1997	4.09232	4.00915
Ghana	1998	4.04079	3.96966
Ghana	1999	3.97855	3.91197
Ghana	2000	3.91931	3.86054
Ghana	2001	3.85863	3.80939
Ghana	2002	3.79074	3.75286
Ghana	2003	3.72284	3.69706
Ghana	2004	3.66144	3.65043
Ghana	2005	3.61952	3.62769
Ghana	2006	3.54384	3.56869
Ghana	2007	3.49247	3.5356
Ghana	2008	3.46704	3.53069
Ghana	2009	3.43343	3.52024
Ghana	2010	3.32442	3.42587
Guinea	1985	7.45205	7.39084
Guinea	1986	7.50738	7.4246
Guinea	1987	7.61638	7.51432
Guinea	1988	7.74009	7.61721
Guinea	1989	7.84253	7.6973
Guinea	1990	7.91444	7.74504
Guinea	1991	7.95518	7.76134
Guinea	1992	7.95928	7.74558
Guinea	1993	7.92911	7.69915
Guinea	1994	7.8676	7.62319
Guinea	1995	7.77478	7.51258
Guinea	1996	7.64039	7.35661
Guinea	1997	7.42546	7.12417
Guinea	1998	7.13194	6.82256
Guinea	1999	6.80385	6.49406
Guinea	2000	6.51886	6.21275
Guinea	2001	6.31371	6.01699
Guinea	2002	6.20397	5.91812
Guinea	2003	6.14903	5.8828
Guinea	2004	6.05675	5.8075
Guinea	2005	5.94308	5.71768
Guinea	2006	5.79815	5.60119
Guinea	2007	5.59833	5.41936
Guinea	2008	5.31781	5.195
Guinea	2009	5.0592	4.9791
Guinea	2010	4.71779	4.68143
Kenya	1985	5.67248	5.67405
Kenya	1986	5.53177	5.5312
Kenya	1987	5.37518	5.37099
Kenya	1988	5.20775	5.19932
Kenya	1989	5.03627	5.02268
Kenya	1990	4.87126	4.8522
Kenya	1991	4.72382	4.69891
Kenya	1992	4.6001	4.56721
Kenya	1993	4.50787	4.46275
Kenya	1994	4.44415	4.3819
Kenya	1995	4.41176	4.32727
Kenya	1996	4.40098	4.28861
Kenya	1997	4.40635	4.26292
Kenya	1998	4.41508	4.23742
Kenya	1999	4.42206	4.21168
Kenya	2000	4.42697	4.18047
Kenya	2001	4.4175	4.134
Kenya	2002	4.38609	4.06626
Kenya	2003	4.32382	3.97391
Kenya	2004	4.25102	3.8718
Kenya	2005	4.17499	3.76717
Kenya	2006	4.08597	3.65248
Kenya	2007	4.00247	3.54823
Kenya	2008	3.92471	3.45329
Kenya	2009	3.84106	3.36177
Kenya	2010	3.75438	3.26105
Malawi	1985	5.82347	5.82041
Malawi	1986	5.72768	5.72264
Malawi	1987	5.65039	5.6431
Malawi	1988	5.59515	5.58528
Malawi	1989	5.55988	5.54762
Malawi	1990	5.52963	5.51559
Malawi	1991	5.49354	5.47852
Malawi	1992	5.44526	5.43075
Malawi	1993	5.38396	5.37241
Malawi	1994	5.31364	5.30747
Malawi	1995	5.2396	5.24011
Malawi	1996	5.17115	5.17874
Malawi	1997	5.11617	5.13146
Malawi	1998	5.07914	5.10241
Malawi	1999	5.05253	5.0838
Malawi	2000	5.03893	5.07781
Malawi	2001	5.02911	5.07486
Malawi	2002	5.013	5.06562
Malawi	2003	4.98419	5.04443
Malawi	2004	4.93444	5.00281
Malawi	2005	4.86005	4.94011
Malawi	2006	4.77773	4.8684
Malawi	2007	4.66643	4.76604
Malawi	2008	4.54228	4.65217
Malawi	2009	4.40219	4.51627
Malawi	2010	4.25167	4.37244
Niger	1985	6.92232	6.92173
Niger	1986	6.85631	6.84339
Niger	1987	6.76965	6.75024
Niger	1988	6.69781	6.69711
Niger	1989	6.63896	6.65208
Niger	1990	6.62034	6.62078
Niger	1991	6.58951	6.59032
Niger	1992	6.56529	6.54828
Niger	1993	6.61092	6.61216
Niger	1994	6.69268	6.68947
Niger	1995	6.80192	6.78853
Niger	1996	6.93488	6.90384
Niger	1997	7.06016	7.00659
Niger	1998	7.2157	7.13773
Niger	1999	7.39379	7.29197
Niger	2000	7.5726	7.44608
Niger	2001	7.70563	7.55091
Niger	2002	7.76629	7.58351
Niger	2003	7.79773	7.58236
Niger	2004	7.72451	7.48232
Niger	2005	7.6519	7.3921
Niger	2006	7.49471	7.22266
Niger	2007	7.36817	7.09245
Niger	2008	7.18681	6.90462
Niger	2009	6.9427	6.67102
Niger	2010	6.77577	6.50455
Nigeria	1985	5.89516	5.90601
Nigeria	1986	5.75595	5.76435
Nigeria	1987	5.64666	5.64885
Nigeria	1988	5.57621	5.56898
Nigeria	1989	5.52837	5.50924
Nigeria	1990	5.52562	5.49031
Nigeria	1991	5.50171	5.44957
Nigeria	1992	5.49065	5.41741
Nigeria	1993	5.46723	5.37598
Nigeria	1994	5.44685	5.33611
Nigeria	1995	5.43331	5.29984
Nigeria	1996	5.42474	5.2648
Nigeria	1997	5.42049	5.23146
Nigeria	1998	5.41315	5.19236
Nigeria	1999	5.39704	5.14297
Nigeria	2000	5.37424	5.08562
Nigeria	2001	5.34622	5.02234
Nigeria	2002	5.3104	4.94951
Nigeria	2003	5.26795	4.8718
Nigeria	2004	5.21991	4.78805
Nigeria	2005	5.15834	4.68748
Nigeria	2006	5.08912	4.58514
Nigeria	2007	5.01461	4.4785
Nigeria	2008	4.94581	4.386
Nigeria	2009	4.86468	4.29306
Nigeria	2010	4.77598	4.19229
Tanzania	1985	6.23433	6.22491
Tanzania	1986	6.15773	6.11976
Tanzania	1987	6.09472	6.04858
Tanzania	1988	6.04284	5.99186
Tanzania	1989	5.99904	5.94112
Tanzania	1990	5.95594	5.88769
Tanzania	1991	5.91397	5.8309
Tanzania	1992	5.8683	5.7676
Tanzania	1993	5.80477	5.68537
Tanzania	1994	5.74316	5.60463
Tanzania	1995	5.65133	5.49317
Tanzania	1996	5.54413	5.36749
Tanzania	1997	5.43971	5.24408
Tanzania	1998	5.3425	5.12905
Tanzania	1999	5.25556	5.02123
Tanzania	2000	5.18193	4.92811
Tanzania	2001	5.12536	4.85314
Tanzania	2002	5.08507	4.79349
Tanzania	2003	5.05597	4.74365
Tanzania	2004	5.02086	4.69011
Tanzania	2005	4.99709	4.64774
Tanzania	2006	4.9718	4.60356
Tanzania	2007	4.93039	4.54814
Tanzania	2008	4.90314	4.50858
Tanzania	2009	4.85783	4.46081
Tanzania	2010	4.84212	4.4439
Uganda	1985	6.05858	6.05279
Uganda	1986	6.0523	6.04768
Uganda	1987	6.03158	6.02894
Uganda	1988	6.00574	6.00491
Uganda	1989	5.9834	5.98322
Uganda	1990	5.96612	5.96518
Uganda	1991	5.95507	5.95223
Uganda	1992	5.94619	5.94049
Uganda	1993	5.93928	5.93013
Uganda	1994	5.93347	5.92047
Uganda	1995	5.92873	5.91112
Uganda	1996	5.92425	5.9012
Uganda	1997	5.91231	5.88365
Uganda	1998	5.88986	5.85513
Uganda	1999	5.85787	5.81717
Uganda	2000	5.79817	5.75359
Uganda	2001	5.71474	5.66979
Uganda	2002	5.63154	5.58301
Uganda	2003	5.5442	5.50122
Uganda	2004	5.47178	5.43683
Uganda	2005	5.36728	5.34543
Uganda	2006	5.26008	5.25047
Uganda	2007	5.16905	5.18063
Uganda	2008	5.03696	5.07317
Uganda	2009	4.94656	5.01128
Uganda	2010	4.81947	4.90954
Zambia	1985	5.47538	5.41124
Zambia	1986	5.39805	5.32928
Zambia	1987	5.3319	5.25861
Zambia	1988	5.28004	5.20113
Zambia	1989	5.24196	5.15527
Zambia	1990	5.21387	5.11691
Zambia	1991	5.20024	5.09061
Zambia	1992	5.19234	5.06806
Zambia	1993	5.19234	5.0498
Zambia	1994	5.19259	5.0276
Zambia	1995	5.18998	4.9988
Zambia	1996	5.17251	4.95052
Zambia	1997	5.14705	4.89218
Zambia	1998	5.11342	4.82654
Zambia	1999	5.06784	4.75346
Zambia	2000	5.02357	4.68536
Zambia	2001	4.98691	4.62798
Zambia	2002	4.95416	4.57285
Zambia	2003	4.93995	4.53844
Zambia	2004	4.92746	4.51746
Zambia	2005	4.86334	4.45723
Zambia	2006	4.82526	4.42123
Zambia	2007	4.73232	4.34022
Zambia	2008	4.6614	4.28252
Zambia	2009	4.55429	4.1885
Zambia	2010	4.45964	4.10872
Zimbabwe	1985	5.17087	5.19374
Zimbabwe	1986	4.9974	5.02849
Zimbabwe	1987	4.81245	4.84564
Zimbabwe	1988	4.62984	4.65749
Zimbabwe	1989	4.45875	4.47431
Zimbabwe	1990	4.31213	4.31141
Zimbabwe	1991	4.19636	4.17662
Zimbabwe	1992	4.11011	4.07132
Zimbabwe	1993	4.0496	3.99323
Zimbabwe	1994	4.01097	3.93866
Zimbabwe	1995	3.98503	3.90054
Zimbabwe	1996	3.96642	3.87147
Zimbabwe	1997	3.94333	3.84123
Zimbabwe	1998	3.91432	3.80518
Zimbabwe	1999	3.87336	3.75523
Zimbabwe	2000	3.82832	3.70027
Zimbabwe	2001	3.77166	3.62884
Zimbabwe	2002	3.71196	3.5488
Zimbabwe	2003	3.66738	3.47743
Zimbabwe	2004	3.6408	3.42355
Zimbabwe	2005	3.61033	3.37883
Zimbabwe	2006	3.60724	3.3546
Zimbabwe	2007	3.62765	3.3719
Zimbabwe	2008	3.65202	3.38553
Zimbabwe	2009	3.66338	3.39833
Zimbabwe	2010	3.68327	3.41489
